# Supplementary material for: Quantile regression for static panel data models with time-invariant regressors
Source: PLoS One. 2023 Aug 2;18(8):e0289474. doi: 10.1371/journal.pone.0289474 (PMC10396028; doi:10.1371/journal.pone.0289474)
Supplement: S1 Dataset — (XLS) [file pone.0289474.s001.xls]

## Sheet: S1 dataset
id	year	lny	lngdp	lnchndp	lnd	apec	lnarea	dc
AGO	1990	-0.491458	23.1392	26.6118	9.37327	0	4.82567	0
AGO	1991	-2.84731	23.0841	26.6723	9.37327	0	4.82567	0
AGO	1992	3.3813	22.8407	26.7799	9.37327	0	4.82567	0
AGO	1993	5.19689	22.4759	26.8207	9.37327	0	4.82567	0
AGO	1994	3.87089	22.2139	27.0589	9.37327	0	4.82567	0
AGO	1995	4.91932	22.4353	27.3225	9.37327	0	4.82567	0
AGO	1996	5.49614	22.7422	27.4845	9.37327	0	4.82567	0
AGO	1997	6.40274	22.758	27.5919	9.37327	0	4.82567	0
AGO	1998	5.03499	22.5966	27.6597	9.37327	0	4.82567	0
AGO	1999	5.87395	22.5397	27.7209	9.37327	0	4.82567	0
AGO	2000	7.51898	22.9348	27.8228	9.37327	0	4.82567	0
AGO	2001	6.58179	22.9138	27.9232	9.37327	0	4.82567	0
AGO	2002	6.99122	23.4511	28.0167	9.37327	0	4.82567	0
AGO	2003	7.69846	23.6025	28.138	9.37327	0	4.82567	0
AGO	2004	8.45907	23.8845	28.3016	9.37327	0	4.82567	0
AGO	2005	8.79189	24.3342	28.4578	9.37327	0	4.82567	0
AGO	2006	9.29935	24.6822	28.6434	9.37327	0	4.82567	0
AGO	2007	9.4638	24.9023	28.8981	9.37327	0	4.82567	0
AGO	2008	10.0155	25.2063	29.1558	9.37327	0	4.82567	0
AGO	2009	9.59292	24.976	29.2606	9.37327	0	4.82567	0
AGO	2010	10.035	25.1517	29.4372	9.37327	0	4.82567	0
AGO	2011	10.1222	25.4418	29.6528	9.37327	0	4.82567	0
AGO	2012	10.4181	25.5753	29.7749	9.37327	0	4.82567	0
AGO	2013	10.3719	25.6432	29.8897	9.37327	0	4.82567	0
AGO	2014	10.3448	25.7069	29.9765	9.37327	0	4.82567	0
AGO	2015	9.67929	25.4769	30.0303	9.37327	0	4.82567	0
AGO	2016	9.53378	25.3384	30.0414	9.37327	0	4.82567	0
AGO	2017	9.90588	25.5273	30.1278	9.37327	0	4.82567	0
AGO	2018	10.1375	25.3867	30.2417	9.37327	0	4.82567	0
ARE	1990	3.71954	24.6492	26.6118	8.6939	0	2.12346	0
ARE	1991	4.23892	24.6668	26.6723	8.6939	0	2.12346	0
ARE	1992	4.18232	24.7159	26.7799	8.6939	0	2.12346	0
ARE	1993	4.6679	24.7414	26.8207	8.6939	0	2.12346	0
ARE	1994	3.61451	24.8059	27.0589	8.6939	0	2.12346	0
ARE	1995	4.78544	24.9084	27.3225	8.6939	0	2.12346	0
ARE	1996	4.21416	25.0219	27.4845	8.6939	0	2.12346	0
ARE	1997	4.43643	25.0902	27.5919	8.6939	0	2.12346	0
ARE	1998	5.08537	25.05	27.6597	8.6939	0	2.12346	0
ARE	1999	5.24418	25.1588	27.7209	8.6939	0	2.12346	0
ARE	2000	6.03085	25.3677	27.8228	8.6939	0	2.12346	0
ARE	2001	6.10392	25.358	27.9232	8.6939	0	2.12346	0
ARE	2002	6.0989	25.4237	28.0167	8.6939	0	2.12346	0
ARE	2003	6.65272	25.5435	28.138	8.6939	0	2.12346	0
ARE	2004	7.17361	25.7205	28.3016	8.6939	0	2.12346	0
ARE	2005	7.62338	25.9218	28.4578	8.6939	0	2.12346	0
ARE	2006	7.93584	26.1259	28.6434	8.6939	0	2.12346	0
ARE	2007	8.00853	26.2762	28.8981	8.6939	0	2.12346	0
ARE	2008	8.43968	26.4758	29.1558	8.6939	0	2.12346	0
ARE	2009	7.85797	26.2606	29.2606	8.6939	0	2.12346	0
ARE	2010	8.38095	26.3931	29.4372	8.6939	0	2.12346	0
ARE	2011	9.0191	26.5841	29.6528	8.6939	0	2.12346	0
ARE	2012	9.28899	26.6502	29.7749	8.6939	0	2.12346	0
ARE	2013	9.45128	26.6894	29.8897	8.6939	0	2.12346	0
ARE	2014	9.65248	26.7222	29.9765	8.6939	0	2.12346	0
ARE	2015	9.33082	26.6038	30.0303	8.6939	0	2.12346	0
ARE	2016	9.20395	26.601	30.0414	8.6939	0	2.12346	0
ARE	2017	9.40811	26.6713	30.1278	8.6939	0	2.12346	0
ARE	2018	9.69446	26.7491	30.2417	8.6939	0	2.12346	0
ARG	1990	5.7471	25.672	26.6118	9.86773	0	5.62776	0
ARG	1991	5.71977	25.9703	26.6723	9.86773	0	5.62776	0
ARG	1992	5.29897	26.157	26.7799	9.86773	0	5.62776	0
ARG	1993	5.39321	26.1913	26.8207	9.86773	0	5.62776	0
ARG	1994	5.59309	26.2723	27.0589	9.86773	0	5.62776	0
ARG	1995	5.91458	26.2762	27.3225	9.86773	0	5.62776	0
ARG	1996	6.25052	26.3291	27.4845	9.86773	0	5.62776	0
ARG	1997	6.58121	26.4034	27.5919	9.86773	0	5.62776	0
ARG	1998	6.58362	26.4237	27.6597	9.86773	0	5.62776	0
ARG	1999	6.37959	26.3722	27.7209	9.86773	0	5.62776	0
ARG	2000	6.83515	26.3722	27.8228	9.86773	0	5.62776	0
ARG	2001	7.15547	26.318	27.9232	9.86773	0	5.62776	0
ARG	2002	7.12254	25.3052	28.0167	9.86773	0	5.62776	0
ARG	2003	7.91197	25.5753	28.138	9.86773	0	5.62776	0
ARG	2004	8.08811	25.8292	28.3016	9.86773	0	5.62776	0
ARG	2005	8.24269	26.0166	28.4578	9.86773	0	5.62776	0
ARG	2006	8.21505	26.1743	28.6434	9.86773	0	5.62776	0
ARG	2007	8.75038	26.3862	28.8981	9.86773	0	5.62776	0
ARG	2008	9.14552	26.6149	29.1558	9.86773	0	5.62776	0
ARG	2009	8.36751	26.5314	29.2606	9.86773	0	5.62776	0
ARG	2010	8.82462	26.773	29.4372	9.86773	0	5.62776	0
ARG	2011	8.74521	26.9961	29.6528	9.86773	0	5.62776	0
ARG	2012	8.78925	27.0259	29.7749	9.86773	0	5.62776	0
ARG	2013	8.7154	27.0368	29.8897	9.86773	0	5.62776	0
ARG	2014	8.56752	26.9886	29.9765	9.86773	0	5.62776	0
ARG	2015	8.65069	27.1118	30.0303	9.86773	0	5.62776	0
ARG	2016	8.5414	27.0476	30.0414	9.86773	0	5.62776	0
ARG	2017	8.46192	27.1894	30.1278	9.86773	0	5.62776	0
ARG	2018	8.15767	26.9732	30.2417	9.86773	0	5.62776	0
AUS	1990	7.21617	26.4631	26.6118	9.10701	1	6.64535	1
AUS	1991	7.35011	26.5071	26.6723	9.10701	1	6.64535	1
AUS	1992	7.42134	26.5071	26.7799	9.10701	1	6.64535	1
AUS	1993	7.57302	26.4663	26.8207	9.10701	1	6.64535	1
AUS	1994	7.80294	26.4978	27.0589	9.10701	1	6.64535	1
AUS	1995	7.85733	26.6286	27.3225	9.10701	1	6.64535	1
AUS	1996	8.14278	26.7147	27.4845	9.10701	1	6.64535	1
AUS	1997	8.08501	26.7986	27.5919	9.10701	1	6.64535	1
AUS	1998	7.89844	26.7122	27.6597	9.10701	1	6.64535	1
AUS	1999	8.19069	26.6868	27.7209	9.10701	1	6.64535	1
AUS	2000	8.53676	26.7515	27.8228	9.10701	1	6.64535	1
AUS	2001	8.59969	26.6582	27.9232	9.10701	1	6.64535	1
AUS	2002	8.6745	26.7022	28.0167	9.10701	1	6.64535	1
AUS	2003	8.89588	26.8675	28.138	9.10701	1	6.64535	1
AUS	2004	9.35276	27.14	28.3016	9.10701	1	6.64535	1
AUS	2005	9.68948	27.2643	28.4578	9.10701	1	6.64535	1
AUS	2006	9.86238	27.338	28.6434	9.10701	1	6.64535	1
AUS	2007	10.1565	27.472	28.8981	9.10701	1	6.64535	1
AUS	2008	10.4991	27.6798	29.1558	9.10701	1	6.64535	1
AUS	2009	10.5775	27.5563	29.2606	9.10701	1	6.64535	1
AUS	2010	10.9971	27.7708	29.4372	9.10701	1	6.64535	1
AUS	2011	11.3013	27.9675	29.6528	9.10701	1	6.64535	1
AUS	2012	11.272	28.0693	29.7749	9.10701	1	6.64535	1
AUS	2013	11.4247	28.0884	29.8897	9.10701	1	6.64535	1
AUS	2014	11.409	28.0163	29.9765	9.10701	1	6.64535	1
AUS	2015	11.0843	27.9311	30.0303	9.10701	1	6.64535	1
AUS	2016	11.1581	27.8216	30.0414	9.10701	1	6.64535	1
AUS	2017	11.4383	27.9162	30.1278	9.10701	1	6.64535	1
AUS	2018	11.5631	27.9887	30.2417	9.10701	1	6.64535	1
AUT	1990	5.72327	25.8353	26.6118	8.91838	0	2.12678	1
AUT	1991	5.88334	25.8823	26.6723	8.91838	0	2.12678	1
AUT	1992	5.77264	25.9963	26.7799	8.91838	0	2.12678	1
AUT	1993	5.75541	25.9703	26.8207	8.91838	0	2.12678	1
AUT	1994	5.96171	26.0414	27.0589	8.91838	0	2.12678	1
AUT	1995	6.33406	26.2081	27.3225	8.91838	0	2.12678	1
AUT	1996	5.70936	26.1913	27.4845	8.91838	0	2.12678	1
AUT	1997	5.54429	26.0846	27.5919	8.91838	0	2.12678	1
AUT	1998	5.60575	26.1078	27.6597	8.91838	0	2.12678	1
AUT	1999	6.08271	26.1032	27.7209	8.91838	0	2.12678	1
AUT	2000	6.75751	26.0065	27.8228	8.91838	0	2.12678	1
AUT	2001	6.49528	26.0065	27.9232	8.91838	0	2.12678	1
AUT	2002	6.79432	26.0846	28.0167	8.91838	0	2.12678	1
AUT	2003	7.0074	26.2916	28.138	8.91838	0	2.12678	1
AUT	2004	7.32033	26.4304	28.3016	8.91838	0	2.12678	1
AUT	2005	7.38491	26.479	28.4578	8.91838	0	2.12678	1
AUT	2006	7.62764	26.5404	28.6434	8.91838	0	2.12678	1
AUT	2007	7.80998	26.6868	28.8981	8.91838	0	2.12678	1
AUT	2008	8.04371	26.7871	29.1558	8.91838	0	2.12678	1
AUT	2009	8.1317	26.7147	29.2606	8.91838	0	2.12678	1
AUT	2010	8.35153	26.6945	29.4372	8.91838	0	2.12678	1
AUT	2011	8.46929	26.7894	29.6528	8.91838	0	2.12678	1
AUT	2012	8.46067	26.737	29.7749	8.91838	0	2.12678	1
AUT	2013	8.52447	26.7871	29.8897	8.91838	0	2.12678	1
AUT	2014	8.67517	26.8146	29.9765	8.91838	0	2.12678	1
AUT	2015	8.51037	26.6687	30.0303	8.91838	0	2.12678	1
AUT	2016	8.51802	26.6996	30.0414	8.91838	0	2.12678	1
AUT	2017	8.67539	26.7564	30.1278	8.91838	0	2.12678	1
AUT	2018	8.84112	26.8458	30.2417	8.91838	0	2.12678	1
BGD	1990	3.17784	24.1764	26.6118	8.01837	0	2.69172	0
BGD	1991	2.22333	24.1573	26.6723	8.01837	0	2.69172	0
BGD	1992	1.78289	24.1796	26.7799	8.01837	0	2.69172	0
BGD	1993	2.11046	24.2258	26.8207	8.01837	0	2.69172	0
BGD	1994	2.80687	24.2437	27.0589	8.01837	0	2.69172	0
BGD	1995	3.80853	24.3582	27.3225	8.01837	0	2.69172	0
BGD	1996	3.5329	24.5606	27.4845	8.01837	0	2.69172	0
BGD	1997	3.91222	24.5986	27.5919	8.01837	0	2.69172	0
BGD	1998	3.27601	24.6353	27.6597	8.01837	0	2.69172	0
BGD	1999	2.65697	24.661	27.7209	8.01837	0	2.69172	0
BGD	2000	2.93588	24.7011	27.8228	8.01837	0	2.69172	0
BGD	2001	2.81547	24.7122	27.9232	8.01837	0	2.69172	0
BGD	2002	3.47689	24.7251	28.0167	8.01837	0	2.69172	0
BGD	2003	3.50766	24.8209	28.138	8.01837	0	2.69172	0
BGD	2004	4.04328	24.8992	28.3016	8.01837	0	2.69172	0
BGD	2005	4.36343	24.9632	28.4578	8.01837	0	2.69172	0
BGD	2006	4.59279	24.9972	28.6434	8.01837	0	2.69172	0
BGD	2007	4.73627	25.1003	28.8981	8.01837	0	2.69172	0
BGD	2008	4.87313	25.2407	29.1558	8.01837	0	2.69172	0
BGD	2009	4.94632	25.3482	29.2606	8.01837	0	2.69172	0
BGD	2010	5.59195	25.4682	29.4372	8.01837	0	2.69172	0
BGD	2011	6.1042	25.5831	29.6528	8.01837	0	2.69172	0
BGD	2012	6.17151	25.6136	29.7749	8.01837	0	2.69172	0
BGD	2013	6.39524	25.7339	29.8897	8.01837	0	2.69172	0
BGD	2014	6.6356	25.8766	29.9765	8.01837	0	2.69172	0
BGD	2015	6.68925	25.9963	30.0303	8.01837	0	2.69172	0
BGD	2016	6.75475	26.1214	30.0414	8.01837	0	2.69172	0
BGD	2017	6.77187	26.2447	30.1278	8.01837	0	2.69172	0
BGD	2018	6.89459	26.3364	30.2417	8.01837	0	2.69172	0
BGR	1990	4.61938	23.7486	26.6118	8.90442	0	2.40127	0
BGR	1991	4.55153	23.112	26.6723	8.90442	0	2.40127	0
BGR	1992	4.06713	23.0651	26.7799	8.90442	0	2.40127	0
BGR	1993	4.92024	23.1028	26.8207	8.90442	0	2.40127	0
BGR	1994	4.28861	22.9954	27.0589	8.90442	0	2.40127	0
BGR	1995	3.00717	23.6624	27.3225	8.90442	0	2.40127	0
BGR	1996	3.52398	23.2247	27.4845	8.90442	0	2.40127	0
BGR	1997	3.04066	23.1392	27.5919	8.90442	0	2.40127	0
BGR	1998	1.0314	23.4246	27.6597	8.90442	0	2.40127	0
BGR	1999	2.22181	23.326	27.7209	8.90442	0	2.40127	0
BGR	2000	2.21222	23.3035	27.8228	8.90442	0	2.40127	0
BGR	2001	3.34857	23.3694	27.9232	8.90442	0	2.40127	0
BGR	2002	3.06689	23.5144	28.0167	8.90442	0	2.40127	0
BGR	2003	4.08123	23.7678	28.138	8.90442	0	2.40127	0
BGR	2004	4.20403	23.9814	28.3016	8.90442	0	2.40127	0
BGR	2005	4.50524	24.111	28.4578	8.90442	0	2.40127	0
BGR	2006	4.40505	24.2526	28.6434	8.90442	0	2.40127	0
BGR	2007	5.05462	24.5165	28.8981	8.90442	0	2.40127	0
BGR	2008	5.37251	24.7196	29.1558	8.90442	0	2.40127	0
BGR	2009	4.94169	24.6726	29.2606	8.90442	0	2.40127	0
BGR	2010	5.77129	24.6472	29.4372	8.90442	0	2.40127	0
BGR	2011	6.13598	24.7733	29.6528	8.90442	0	2.40127	0
BGR	2012	6.73586	24.7104	29.7749	8.90442	0	2.40127	0
BGR	2013	6.87419	24.7414	29.8897	8.90442	0	2.40127	0
BGR	2014	6.89669	24.7628	29.9765	8.90442	0	2.40127	0
BGR	2015	6.62765	24.6393	30.0303	8.90442	0	2.40127	0
BGR	2016	6.36978	24.6973	30.0414	8.90442	0	2.40127	0
BGR	2017	6.87277	24.7872	30.1278	8.90442	0	2.40127	0
BGR	2018	7.04802	24.8992	30.2417	8.90442	0	2.40127	0
BRA	1990	6.24165	26.8588	26.6118	9.73791	0	6.74699	0
BRA	1991	5.8459	27.1252	26.6723	9.73791	0	6.74699	0
BRA	1992	6.2525	26.7172	26.7799	9.73791	0	6.74699	0
BRA	1993	6.7605	26.8055	26.8207	9.73791	0	6.74699	0
BRA	1994	6.96491	27.0476	27.0589	9.73791	0	6.74699	0
BRA	1995	7.1133	27.3684	27.3225	9.73791	0	6.74699	0
BRA	1996	7.30254	27.4685	27.4845	9.73791	0	6.74699	0
BRA	1997	7.30396	27.5066	27.5919	9.73791	0	6.74699	0
BRA	1998	7.03283	27.4848	27.6597	9.73791	0	6.74699	0
BRA	1999	6.87582	27.1185	27.7209	9.73791	0	6.74699	0
BRA	2000	7.39106	27.2079	27.8228	9.73791	0	6.74699	0
BRA	2001	7.761	27.0494	27.9232	9.73791	0	6.74699	0
BRA	2002	8.0074	26.9537	28.0167	9.73791	0	6.74699	0
BRA	2003	8.67344	27.0476	28.138	9.73791	0	6.74699	0
BRA	2004	9.06602	27.229	28.3016	9.73791	0	6.74699	0
BRA	2005	9.20852	27.5167	28.4578	9.73791	0	6.74699	0
BRA	2006	9.46554	27.7354	28.6434	9.73791	0	6.74699	0
BRA	2007	9.81696	27.9675	28.8981	9.73791	0	6.74699	0
BRA	2008	10.2966	28.1616	29.1558	9.73791	0	6.74699	0
BRA	2009	10.251	28.1438	29.2606	9.73791	0	6.74699	0
BRA	2010	10.5463	28.424	29.4372	9.73791	0	6.74699	0
BRA	2011	10.8714	28.5942	29.6528	9.73791	0	6.74699	0
BRA	2012	10.8601	28.5352	29.7749	9.73791	0	6.74699	0
BRA	2013	10.8905	28.5352	29.8897	9.73791	0	6.74699	0
BRA	2014	10.8585	28.5312	29.9765	9.73791	0	6.74699	0
BRA	2015	10.7006	28.2188	30.0303	9.73791	0	6.74699	0
BRA	2016	10.7234	28.2188	30.0414	9.73791	0	6.74699	0
BRA	2017	10.9734	28.3489	30.1278	9.73791	0	6.74699	0
BRA	2018	11.2498	28.257	30.2417	9.73791	0	6.74699	0
CAN	1990	7.30237	27.1101	26.6118	9.25521	1	6.90575	1
CAN	1991	7.40626	27.1367	26.6723	9.25521	1	6.90575	1
CAN	1992	7.56349	27.1068	26.7799	9.25521	1	6.90575	1
CAN	1993	7.22282	27.0811	26.8207	9.25521	1	6.90575	1
CAN	1994	7.51247	27.0828	27.0589	9.25521	1	6.90575	1
CAN	1995	7.89406	27.1268	27.3225	9.25521	1	6.90575	1
CAN	1996	7.84749	27.1674	27.4845	9.25521	1	6.90575	1
CAN	1997	7.60175	27.2048	27.5919	9.25521	1	6.90575	1
CAN	1998	7.71397	27.1722	27.6597	9.25521	1	6.90575	1
CAN	1999	7.75536	27.2395	27.7209	9.25521	1	6.90575	1
CAN	2000	8.22986	27.3326	27.8228	9.25521	1	6.90575	1
CAN	2001	8.30141	27.3245	27.9232	9.25521	1	6.90575	1
CAN	2002	8.19623	27.3539	28.0167	9.25521	1	6.90575	1
CAN	2003	8.384	27.5167	28.138	9.25521	1	6.90575	1
CAN	2004	8.90178	27.6508	28.3016	9.25521	1	6.90575	1
CAN	2005	8.92485	27.788	28.4578	9.25521	1	6.90575	1
CAN	2006	8.94467	27.9087	28.6434	9.25521	1	6.90575	1
CAN	2007	9.30337	28.0095	28.8981	9.25521	1	6.90575	1
CAN	2008	9.45541	28.0693	29.1558	9.25521	1	6.90575	1
CAN	2009	9.38765	27.9458	29.2606	9.25521	1	6.90575	1
CAN	2010	9.60179	28.1073	29.4372	9.25521	1	6.90575	1
CAN	2011	9.97879	28.2132	29.6528	9.25521	1	6.90575	1
CAN	2012	10.0327	28.2299	29.7749	9.25521	1	6.90575	1
CAN	2013	10.0913	28.2408	29.8897	9.25521	1	6.90575	1
CAN	2014	9.95862	28.2188	29.9765	9.25521	1	6.90575	1
CAN	2015	9.82818	28.0693	30.0303	9.25521	1	6.90575	1
CAN	2016	9.81181	28.0563	30.0414	9.25521	1	6.90575	1
CAN	2017	9.92069	28.1318	30.1278	9.25521	1	6.90575	1
CAN	2018	10.2528	28.1675	30.2417	9.25521	1	6.90575	1
CHE	1990	6.00135	26.2762	26.6118	8.99767	0	1.41789	1
CHE	1991	6.08476	26.2878	26.6723	8.99767	0	1.41789	1
CHE	1992	6.26081	26.3291	26.7799	8.99767	0	1.41789	1
CHE	1993	6.91378	26.2992	26.8207	8.99767	0	1.41789	1
CHE	1994	6.90507	26.4034	27.0589	8.99767	0	1.41789	1
CHE	1995	6.8507	26.561	27.3225	8.99767	0	1.41789	1
CHE	1996	6.84082	26.5224	27.4845	8.99767	0	1.41789	1
CHE	1997	6.77209	26.3827	27.5919	8.99767	0	1.41789	1
CHE	1998	6.67922	26.4102	27.6597	8.99767	0	1.41789	1
CHE	1999	6.91913	26.3931	27.7209	8.99767	0	1.41789	1
CHE	2000	7.29086	26.3291	27.8228	8.99767	0	1.41789	1
CHE	2001	7.45612	26.3545	27.9232	8.99767	0	1.41789	1
CHE	2002	7.62135	26.4304	28.0167	8.99767	0	1.41789	1
CHE	2003	7.89828	26.5897	28.138	8.99767	0	1.41789	1
CHE	2004	8.19929	26.6996	28.3016	8.99767	0	1.41789	1
CHE	2005	8.26731	26.737	28.4578	8.99767	0	1.41789	1
CHE	2006	8.35908	26.7894	28.6434	8.99767	0	1.41789	1
CHE	2007	8.67803	26.8971	28.8981	8.99767	0	1.41789	1
CHE	2008	8.90699	27.0404	29.1558	8.99767	0	1.41789	1
CHE	2009	8.84591	27.0185	29.2606	8.99767	0	1.41789	1
CHE	2010	9.04074	27.0932	29.4372	8.99767	0	1.41789	1
CHE	2011	10.2145	27.2743	29.6528	8.99767	0	1.41789	1
CHE	2012	10.0381	27.2276	29.7749	8.99767	0	1.41789	1
CHE	2013	10.9353	27.2585	29.8897	8.99767	0	1.41789	1
CHE	2014	10.6119	27.2871	29.9765	8.99767	0	1.41789	1
CHE	2015	9.12118	27.2454	30.0303	8.99767	0	1.41789	1
CHE	2016	10.5989	27.2305	30.0414	8.99767	0	1.41789	1
CHE	2017	10.2452	27.2439	30.1278	8.99767	0	1.41789	1
CHE	2018	10.5634	27.2829	30.2417	8.99767	0	1.41789	1
CHL	1990	3.61277	24.2228	26.6118	9.85639	0	4.3264	0
CHL	1991	4.67274	24.3556	26.6723	9.85639	0	4.3264	0
CHL	1992	6.01528	24.5519	26.7799	9.85639	0	4.3264	0
CHL	1993	5.64069	24.6212	26.8207	9.85639	0	4.3264	0
CHL	1994	5.20999	24.7663	27.0589	9.85639	0	4.3264	0
CHL	1995	5.44021	25.0192	27.3225	9.85639	0	4.3264	0
CHL	1996	6.12085	25.08	27.4845	9.85639	0	4.3264	0
CHL	1997	6.02854	25.1659	27.5919	9.85639	0	4.3264	0
CHL	1998	6.0437	25.1251	27.6597	9.85639	0	4.3264	0
CHL	1999	6.49764	25.0434	27.7209	9.85639	0	4.3264	0
CHL	2000	7.19931	25.0787	27.8228	9.85639	0	4.3264	0
CHL	2001	7.17272	24.9859	27.9232	9.85639	0	4.3264	0
CHL	2002	7.35578	24.9675	28.0167	9.85639	0	4.3264	0
CHL	2003	7.71661	25.0487	28.138	9.85639	0	4.3264	0
CHL	2004	8.2085	25.3204	28.3016	9.85639	0	4.3264	0
CHL	2005	8.50566	25.5355	28.4578	9.85639	0	4.3264	0
CHL	2006	8.64627	25.7667	28.6434	9.85639	0	4.3264	0
CHL	2007	9.23398	25.8823	28.8981	9.85639	0	4.3264	0
CHL	2008	9.33803	25.9162	29.1558	9.85639	0	4.3264	0
CHL	2009	9.43836	25.8708	29.2606	9.85639	0	4.3264	0
CHL	2010	9.78442	26.1123	29.4372	9.85639	0	4.3264	0
CHL	2011	9.93188	26.2527	29.6528	9.85639	0	4.3264	0
CHL	2012	9.93359	26.3105	29.7749	9.85639	0	4.3264	0
CHL	2013	9.94272	26.3509	29.8897	9.85639	0	4.3264	0
CHL	2014	9.95857	26.2878	29.9765	9.85639	0	4.3264	0
CHL	2015	9.83674	26.2204	30.0303	9.85639	0	4.3264	0
CHL	2016	9.8205	26.2447	30.0414	9.85639	0	4.3264	0
CHL	2017	9.94313	26.3509	30.1278	9.85639	0	4.3264	0
CHL	2018	10.2064	26.4204	30.2417	9.85639	0	4.3264	0
CIV	1990	1.83822	23.1028	26.6118	9.40277	0	3.4734	0
CIV	1991	0.478716	23.0746	26.6723	9.40277	0	3.4734	0
CIV	1992	0.849296	23.1392	26.7799	9.40277	0	3.4734	0
CIV	1993	1.43198	23.1212	26.8207	9.40277	0	3.4734	0
CIV	1994	1.36379	22.8407	27.0589	9.40277	0	3.4734	0
CIV	1995	-0.823256	23.1212	27.3225	9.40277	0	3.4734	0
CIV	1996	2.30229	23.2165	27.4845	9.40277	0	3.4734	0
CIV	1997	3.45654	23.1829	27.5919	9.40277	0	3.4734	0
CIV	1998	3.18059	23.257	27.6597	9.40277	0	3.4734	0
CIV	1999	2.0704	23.241	27.7209	9.40277	0	3.4734	0
CIV	2000	1.98073	23.0935	27.8228	9.40277	0	3.4734	0
CIV	2001	2.05091	23.1392	27.9232	9.40277	0	3.4734	0
CIV	2002	2.64851	23.2329	28.0167	9.40277	0	3.4734	0
CIV	2003	3.60436	23.4511	28.138	9.40277	0	3.4734	0
CIV	2004	4.68198	23.5327	28.3016	9.40277	0	3.4734	0
CIV	2005	4.4425	23.5623	28.4578	9.40277	0	3.4734	0
CIV	2006	4.83911	23.6025	28.6434	9.40277	0	3.4734	0
CIV	2007	3.70922	23.7339	28.8981	9.40277	0	3.4734	0
CIV	2008	4.25706	23.9096	29.1558	9.40277	0	3.4734	0
CIV	2009	4.13882	23.9137	29.2606	9.40277	0	3.4734	0
CIV	2010	4.70666	23.9381	29.4372	9.40277	0	3.4734	0
CIV	2011	5.08893	23.958	29.6528	9.40277	0	3.4734	0
CIV	2012	4.95856	24.0117	29.7749	9.40277	0	3.4734	0
CIV	2013	5.55077	24.1669	29.8897	9.40277	0	3.4734	0
CIV	2014	5.37811	24.2871	29.9765	9.40277	0	3.4734	0
CIV	2015	4.97074	24.2228	30.0303	9.40277	0	3.4734	0
CIV	2016	4.61884	24.2871	30.0414	9.40277	0	3.4734	0
CIV	2017	5.01397	24.3635	30.1278	9.40277	0	3.4734	0
CIV	2018	5.53998	24.4845	30.2417	9.40277	0	3.4734	0
CMR	1990	3.69266	23.1392	26.6118	9.30586	0	3.86166	0
CMR	1991	2.92402	23.241	26.6723	9.30586	0	3.86166	0
CMR	1992	2.77521	23.1569	26.7799	9.30586	0	3.86166	0
CMR	1993	-2.56395	23.4641	26.8207	9.30586	0	3.86166	0
CMR	1994	2.21244	23.0841	27.0589	9.30586	0	3.86166	0
CMR	1995	3.31673	22.9892	27.3225	9.30586	0	3.86166	0
CMR	1996	3.55623	23.0746	27.4845	9.30586	0	3.86166	0
CMR	1997	4.58879	23.1028	27.5919	9.30586	0	3.86166	0
CMR	1998	3.88457	23.0841	27.6597	9.30586	0	3.86166	0
CMR	1999	4.33486	23.1392	27.7209	9.30586	0	3.86166	0
CMR	2000	4.92745	23.0358	27.8228	9.30586	0	3.86166	0
CMR	2001	5.2133	23.0651	27.9232	9.30586	0	3.86166	0
CMR	2002	4.74194	23.1743	28.0167	9.30586	0	3.86166	0
CMR	2003	4.74813	23.3974	28.138	9.30586	0	3.86166	0
CMR	2004	5.00323	23.5797	28.3016	9.30586	0	3.86166	0
CMR	2005	4.20145	23.6081	28.4578	9.30586	0	3.86166	0
CMR	2006	5.29731	23.6885	28.6434	9.30586	0	3.86166	0
CMR	2007	5.0741	23.8323	28.8981	9.30586	0	3.86166	0
CMR	2008	6.17309	23.9966	29.1558	9.30586	0	3.86166	0
CMR	2009	5.98621	23.9814	29.2606	9.30586	0	3.86166	0
CMR	2010	6.13508	23.9852	29.4372	9.30586	0	3.86166	0
CMR	2011	6.49716	24.1009	29.6528	9.30586	0	3.86166	0
CMR	2012	6.79093	24.094	29.7749	9.30586	0	3.86166	0
CMR	2013	5.90305	24.1983	29.8897	9.30586	0	3.86166	0
CMR	2014	6.53508	24.2758	29.9765	9.30586	0	3.86166	0
CMR	2015	6.66128	24.154	30.0303	9.30586	0	3.86166	0
CMR	2016	5.9784	24.2076	30.0414	9.30586	0	3.86166	0
CMR	2017	6.32129	24.2758	30.1278	9.30586	0	3.86166	0
CMR	2018	6.98633	24.3739	30.2417	9.30586	0	3.86166	0
COG	1990	-1.91466	21.7529	26.6118	9.3303	0	3.53223	0
COG	1991	1.37143	21.7239	26.6723	9.3303	0	3.53223	0
COG	1992	-0.816445	21.7983	26.7799	9.3303	0	3.53223	0
COG	1993	1.83785	21.3756	26.8207	9.3303	0	3.53223	0
COG	1994	0.682086	21.2942	27.0589	9.3303	0	3.53223	0
COG	1995	1.23692	21.4747	27.3225	9.3303	0	3.53223	0
COG	1996	2.8626	21.6554	27.4845	9.3303	0	3.53223	0
COG	1997	5.02383	21.5648	27.5919	9.3303	0	3.53223	0
COG	1998	3.73285	21.3911	27.6597	9.3303	0	3.53223	0
COG	1999	4.09318	21.5777	27.7209	9.3303	0	3.53223	0
COG	2000	5.77987	21.8926	27.8228	9.3303	0	3.53223	0
COG	2001	5.20263	21.7493	27.9232	9.3303	0	3.53223	0
COG	2002	5.44851	21.8285	28.0167	9.3303	0	3.53223	0
COG	2003	6.7038	21.976	28.138	9.3303	0	3.53223	0
COG	2004	7.35815	22.2601	28.3016	9.3303	0	3.53223	0
COG	2005	7.73106	22.5299	28.4578	9.3303	0	3.53223	0
COG	2006	7.93186	22.7684	28.6434	9.3303	0	3.53223	0
COG	2007	7.94742	22.8503	28.8981	9.3303	0	3.53223	0
COG	2008	8.22257	23.1998	29.1558	9.3303	0	3.53223	0
COG	2009	7.46014	22.984	29.2606	9.3303	0	3.53223	0
COG	2010	8.05665	23.2082	29.4372	9.3303	0	3.53223	0
COG	2011	8.44925	23.3905	29.6528	9.3303	0	3.53223	0
COG	2012	8.42398	23.3407	29.7749	9.3303	0	3.53223	0
COG	2013	8.65011	23.3694	29.8897	9.3303	0	3.53223	0
COG	2014	8.60876	23.3765	29.9765	9.3303	0	3.53223	0
COG	2015	7.86996	22.8692	30.0303	9.3303	0	3.53223	0
COG	2016	7.73138	22.9249	30.0414	9.3303	0	3.53223	0
COG	2017	8.2176	22.8866	30.1278	9.3303	0	3.53223	0
COG	2018	8.79527	23.1481	30.2417	9.3303	0	3.53223	0
COL	1990	1.49292	24.5903	26.6118	9.61163	0	4.73773	0
COL	1991	0.894863	24.6192	26.6723	9.61163	0	4.73773	0
COL	1992	3.13745	24.7906	26.7799	9.61163	0	4.73773	0
COL	1993	-0.253603	24.919	26.8207	9.61163	0	4.73773	0
COL	1994	-0.341083	25.1263	27.0589	9.61163	0	4.73773	0
COL	1995	2.61659	25.2505	27.3225	9.61163	0	4.73773	0
COL	1996	-0.127833	25.3	27.4845	9.61163	0	4.73773	0
COL	1997	1.21788	25.3961	27.5919	9.61163	0	4.73773	0
COL	1998	2.10657	25.3123	27.6597	9.61163	0	4.73773	0
COL	1999	3.02936	25.1799	27.7209	9.61163	0	4.73773	0
COL	2000	3.47066	25.3274	27.8228	9.61163	0	4.73773	0
COL	2001	3.23954	25.3103	27.9232	9.61163	0	4.73773	0
COL	2002	3.37122	25.3082	28.0167	9.61163	0	4.73773	0
COL	2003	4.10206	25.2729	28.138	9.61163	0	4.73773	0
COL	2004	5.15519	25.4854	28.3016	9.61163	0	4.73773	0
COL	2005	5.32334	25.7	28.4578	9.61163	0	4.73773	0
COL	2006	5.57528	25.8047	28.6434	9.61163	0	4.73773	0
COL	2007	6.99873	26.0511	28.8981	9.61163	0	4.73773	0
COL	2008	7.02246	26.2122	29.1558	9.61163	0	4.73773	0
COL	2009	6.87888	26.17	29.2606	9.61163	0	4.73773	0
COL	2010	7.64086	26.3793	29.4372	9.61163	0	4.73773	0
COL	2011	7.77851	26.5344	29.6528	9.61163	0	4.73773	0
COL	2012	8.05625	26.6395	29.7749	9.61163	0	4.73773	0
COL	2013	8.19491	26.6687	29.8897	9.61163	0	4.73773	0
COL	2014	8.9173	26.6661	29.9765	9.61163	0	4.73773	0
COL	2015	8.17159	26.4034	30.0303	9.61163	0	4.73773	0
COL	2016	7.82246	26.3687	30.0414	9.61163	0	4.73773	0
COL	2017	8.26361	26.4663	30.1278	9.61163	0	4.73773	0
COL	2018	8.6759	26.5224	30.2417	9.61163	0	4.73773	0
CRI	1990	-4.77052	22.4655	26.6118	9.55329	0	1.6312	0
CRI	1991	1.28923	22.6932	26.6723	9.55329	0	1.6312	0
CRI	1992	2.33699	22.8669	26.7799	9.55329	0	1.6312	0
CRI	1993	0.332177	22.9788	26.8207	9.55329	0	1.6312	0
CRI	1994	-0.321584	23.0651	27.0589	9.55329	0	1.6312	0
CRI	1995	3.37355	23.1656	27.3225	9.55329	0	1.6312	0
CRI	1996	-0.118784	23.1743	27.4845	9.55329	0	1.6312	0
CRI	1997	0.305276	23.257	27.5919	9.55329	0	1.6312	0
CRI	1998	2.8237	23.3333	27.6597	9.55329	0	1.6312	0
CRI	1999	1.96767	23.3765	27.7209	9.55329	0	1.6312	0
CRI	2000	2.33331	23.4246	27.8228	9.55329	0	1.6312	0
CRI	2001	3.27745	23.4896	27.9232	9.55329	0	1.6312	0
CRI	2002	5.21763	23.5266	28.0167	9.55329	0	1.6312	0
CRI	2003	6.32951	23.5682	28.138	9.55329	0	1.6312	0
CRI	2004	6.46344	23.641	28.3016	9.55329	0	1.6312	0
CRI	2005	6.82279	23.714	28.4578	9.55329	0	1.6312	0
CRI	2006	7.46582	23.8412	28.6434	9.55329	0	1.6312	0
CRI	2007	7.74351	24.0079	28.8981	9.55329	0	1.6312	0
CRI	2008	7.72769	24.1443	29.1558	9.55329	0	1.6312	0
CRI	2009	7.88097	24.1443	29.2606	9.55329	0	1.6312	0
CRI	2010	8.04137	24.3423	29.4372	9.55329	0	1.6312	0
CRI	2011	8.25433	24.4681	29.6528	9.55329	0	1.6312	0
CRI	2012	8.5699	24.5627	29.7749	9.55329	0	1.6312	0
CRI	2013	8.46696	24.6293	29.8897	9.55329	0	1.6312	0
CRI	2014	8.34222	24.6472	29.9765	9.55329	0	1.6312	0
CRI	2015	6.71664	24.727	30.0303	9.55329	0	1.6312	0
CRI	2016	6.54681	24.7698	30.0414	9.55329	0	1.6312	0
CRI	2017	6.67142	24.7872	30.1278	9.55329	0	1.6312	0
CRI	2018	6.65396	24.8193	30.2417	9.55329	0	1.6312	0
CYP	1990	0.482364	22.4442	26.6118	8.86452	0	-0.0778534	0
CYP	1991	0.896088	22.4759	26.6723	8.86452	0	-0.0778534	0
CYP	1992	1.16596	22.6562	26.7799	8.86452	0	-0.0778534	0
CYP	1993	1.74204	22.6088	26.8207	8.86452	0	-0.0778534	0
CYP	1994	-0.0629398	22.7288	27.0589	8.86452	0	-0.0778534	0
CYP	1995	0.957816	23.0188	27.3225	8.86452	0	-0.0778534	0
CYP	1996	1.86609	23.0259	27.4845	8.86452	0	-0.0778534	0
CYP	1997	0.181488	22.9798	27.5919	8.86452	0	-0.0778534	0
CYP	1998	-0.471605	23.0457	27.6597	8.86452	0	-0.0778534	0
CYP	1999	-0.646264	23.0746	27.7209	8.86452	0	-0.0778534	0
CYP	2000	-0.569161	23.0249	27.8228	8.86452	0	-0.0778534	0
CYP	2001	0.288182	23.0651	27.9232	8.86452	0	-0.0778534	0
CYP	2002	-0.271809	23.1569	28.0167	8.86452	0	-0.0778534	0
CYP	2003	0.113329	23.3974	28.138	8.86452	0	-0.0778534	0
CYP	2004	0.526424	23.574	28.3016	8.86452	0	-0.0778534	0
CYP	2005	1.04416	23.6356	28.4578	8.86452	0	-0.0778534	0
CYP	2006	1.09561	23.724	28.6434	8.86452	0	-0.0778534	0
CYP	2007	2.07706	23.9013	28.8981	8.86452	0	-0.0778534	0
CYP	2008	2.35953	24.0483	29.1558	8.86452	0	-0.0778534	0
CYP	2009	2.73651	23.9775	29.2606	8.86452	0	-0.0778534	0
CYP	2010	2.84471	23.9659	29.4372	8.86452	0	-0.0778534	0
CYP	2011	3.26918	24.0338	29.6528	8.86452	0	-0.0778534	0
CYP	2012	4.77618	23.9421	29.7749	8.86452	0	-0.0778534	0
CYP	2013	3.9682	23.9055	29.8897	8.86452	0	-0.0778534	0
CYP	2014	4.13716	23.876	29.9765	8.86452	0	-0.0778534	0
CYP	2015	3.9096	23.7039	30.0303	8.86452	0	-0.0778534	0
CYP	2016	3.86642	23.7437	30.0414	8.86452	0	-0.0778534	0
CYP	2017	3.97646	23.8188	30.1278	8.86452	0	-0.0778534	0
CYP	2018	3.98892	23.9219	30.2417	8.86452	0	-0.0778534	0
DEU	1990	7.99966	28.1963	26.6118	8.90427	0	3.5762	1
DEU	1991	8.02245	28.2516	26.6723	8.90427	0	3.5762	1
DEU	1992	8.29977	28.3824	26.7799	8.90427	0	3.5762	1
DEU	1993	8.70879	28.3586	26.8207	8.90427	0	3.5762	1
DEU	1994	8.87291	28.424	27.0589	8.90427	0	3.5762	1
DEU	1995	8.99153	28.5827	27.3225	8.90427	0	3.5762	1
DEU	1996	8.89901	28.5473	27.4845	8.90427	0	3.5762	1
DEU	1997	8.72978	28.4285	27.5919	8.90427	0	3.5762	1
DEU	1998	8.85338	28.4375	27.6597	8.90427	0	3.5762	1
DEU	1999	9.02835	28.4195	27.7209	8.90427	0	3.5762	1
DEU	2000	9.25065	28.2989	27.8228	8.90427	0	3.5762	1
DEU	2001	9.52477	28.2989	27.9232	8.90427	0	3.5762	1
DEU	2002	9.7071	28.3634	28.0167	8.90427	0	3.5762	1
DEU	2003	10.102	28.5513	28.138	8.90427	0	3.5762	1
DEU	2004	10.3142	28.6678	28.3016	8.90427	0	3.5762	1
DEU	2005	10.331	28.6818	28.4578	8.90427	0	3.5762	1
DEU	2006	10.5424	28.7296	28.6434	8.90427	0	3.5762	1
DEU	2007	10.7237	28.8665	28.8981	8.90427	0	3.5762	1
DEU	2008	10.9315	28.9528	29.1558	8.90427	0	3.5762	1
DEU	2009	10.9316	28.8607	29.2606	8.90427	0	3.5762	1
DEU	2010	11.2169	28.8607	29.4372	8.90427	0	3.5762	1
DEU	2011	11.4378	28.9554	29.6528	8.90427	0	3.5762	1
DEU	2012	11.4299	28.8951	29.7749	8.90427	0	3.5762	1
DEU	2013	11.4524	28.9528	29.8897	8.90427	0	3.5762	1
DEU	2014	11.5596	28.992	29.9765	8.90427	0	3.5762	1
DEU	2015	11.3791	28.8489	30.0303	8.90427	0	3.5762	1
DEU	2016	11.3665	28.8838	30.0414	8.90427	0	3.5762	1
DEU	2017	11.4819	28.9366	30.1278	8.90427	0	3.5762	1
DEU	2018	11.5732	29.0173	30.2417	8.90427	0	3.5762	1
DNK	1990	4.94634	25.6505	26.6118	8.883	0	1.46085	1
DNK	1991	4.5885	25.6577	26.6723	8.883	0	1.46085	1
DNK	1992	4.93626	25.7537	26.7799	8.883	0	1.46085	1
DNK	1993	5.41712	25.6861	26.8207	8.883	0	1.46085	1
DNK	1994	5.62499	25.7731	27.0589	8.883	0	1.46085	1
DNK	1995	5.76366	25.9436	27.3225	8.883	0	1.46085	1
DNK	1996	5.76441	25.9597	27.4845	8.883	0	1.46085	1
DNK	1997	5.84803	25.8823	27.5919	8.883	0	1.46085	1
DNK	1998	5.76636	25.8994	27.6597	8.883	0	1.46085	1
DNK	1999	5.99204	25.905	27.7209	8.883	0	1.46085	1
DNK	2000	6.31043	25.8231	27.8228	8.883	0	1.46085	1
DNK	2001	6.43972	25.8292	27.9232	8.883	0	1.46085	1
DNK	2002	6.45616	25.9107	28.0167	8.883	0	1.46085	1
DNK	2003	6.87109	26.1078	28.138	8.883	0	1.46085	1
DNK	2004	7.09455	26.2487	28.3016	8.883	0	1.46085	1
DNK	2005	7.08554	26.2992	28.4578	8.883	0	1.46085	1
DNK	2006	7.1764	26.3687	28.6434	8.883	0	1.46085	1
DNK	2007	7.50881	26.4885	28.8981	8.883	0	1.46085	1
DNK	2008	7.86317	26.5897	29.1558	8.883	0	1.46085	1
DNK	2009	7.7361	26.4947	29.2606	8.883	0	1.46085	1
DNK	2010	7.88098	26.4978	29.4372	8.883	0	1.46085	1
DNK	2011	7.94288	26.5639	29.6528	8.883	0	1.46085	1
DNK	2012	7.97353	26.5132	29.7749	8.883	0	1.46085	1
DNK	2013	8.1238	26.5639	29.8897	8.883	0	1.46085	1
DNK	2014	8.30791	26.5897	29.9765	8.883	0	1.46085	1
DNK	2015	8.31775	26.437	30.0303	8.883	0	1.46085	1
DNK	2016	8.35868	26.4663	30.0414	8.883	0	1.46085	1
DNK	2017	8.3452	26.5224	30.1278	8.883	0	1.46085	1
DNK	2018	8.38599	26.5869	30.2417	8.883	0	1.46085	1
DZA	1990	2.0951	24.8504	26.6118	9.11797	0	5.473	0
DZA	1991	2.14289	24.5454	26.6723	9.11797	0	5.473	0
DZA	1992	0.992511	24.5945	26.7799	9.11797	0	5.473	0
DZA	1993	1.89537	24.6333	26.8207	9.11797	0	5.473	0
DZA	1994	1.32654	24.4728	27.0589	9.11797	0	5.473	0
DZA	1995	3.09227	24.4562	27.3225	9.11797	0	5.473	0
DZA	1996	-4.34281	24.5713	27.4845	9.11797	0	5.473	0
DZA	1997	-3.96332	24.5986	27.5919	9.11797	0	5.473	0
DZA	1998	-2.08747	24.5986	27.6597	9.11797	0	5.473	0
DZA	1999	4.13026	24.6069	27.7209	9.11797	0	5.473	0
DZA	2000	3.25571	24.727	27.8228	9.11797	0	5.473	0
DZA	2001	4.24832	24.7251	27.9232	9.11797	0	5.473	0
DZA	2002	4.40546	24.7628	28.0167	9.11797	0	5.473	0
DZA	2003	4.5973	24.9413	28.138	9.11797	0	5.473	0
DZA	2004	5.55713	25.1694	28.3016	9.11797	0	5.473	0
DZA	2005	5.89128	25.358	28.4578	9.11797	0	5.473	0
DZA	2006	4.94308	25.4854	28.6434	9.11797	0	5.473	0
DZA	2007	7.02507	25.6285	28.8981	9.11797	0	5.473	0
DZA	2008	6.73582	25.8649	29.1558	9.11797	0	5.473	0
DZA	2009	6.8527	25.6432	29.2606	9.11797	0	5.473	0
DZA	2010	7.0684	25.8047	29.4372	9.11797	0	5.473	0
DZA	2011	7.57378	26.0216	29.6528	9.11797	0	5.473	0
DZA	2012	7.74924	26.0656	29.7749	9.11797	0	5.473	0
DZA	2013	7.66814	26.0704	29.8897	9.11797	0	5.473	0
DZA	2014	7.18055	26.0892	29.9765	9.11797	0	5.473	0
DZA	2015	6.66028	25.8353	30.0303	9.11797	0	5.473	0
DZA	2016	5.79539	25.7984	30.0414	9.11797	0	5.473	0
DZA	2017	6.08006	25.8472	30.1278	9.11797	0	5.473	0
DZA	2018	7.0404	25.9218	30.2417	9.11797	0	5.473	0
ECU	1990	-0.535937	23.4446	26.6118	9.63981	0	3.24404	0
ECU	1991	0.0925792	23.5565	26.6723	9.63981	0	3.24404	0
ECU	1992	1.25675	23.6192	26.7799	9.63981	0	3.24404	0
ECU	1993	1.18203	23.6624	26.8207	9.63981	0	3.24404	0
ECU	1994	2.96661	23.8456	27.0589	9.63981	0	3.24404	0
ECU	1995	3.36176	23.9178	27.3225	9.63981	0	3.24404	0
ECU	1996	4.5389	23.9501	27.4845	9.63981	0	3.24404	0
ECU	1997	4.60446	24.0626	27.5919	9.63981	0	3.24404	0
ECU	1998	4.29197	24.0555	27.6597	9.63981	0	3.24404	0
ECU	1999	4.36465	23.6988	27.7209	9.63981	0	3.24404	0
ECU	2000	4.38368	23.6302	27.8228	9.63981	0	3.24404	0
ECU	2001	3.33559	23.9219	27.9232	9.63981	0	3.24404	0
ECU	2002	2.60794	24.0732	28.0167	9.63981	0	3.24404	0
ECU	2003	3.6711	24.2014	28.138	9.63981	0	3.24404	0
ECU	2004	4.52415	24.3233	28.3016	9.63981	0	3.24404	0
ECU	2005	3.75392	24.449	28.4578	9.63981	0	3.24404	0
ECU	2006	4.46823	24.5691	28.6434	9.63981	0	3.24404	0
ECU	2007	4.95007	24.6551	28.8981	9.63981	0	3.24404	0
ECU	2008	6.74408	24.8472	29.1558	9.63981	0	3.24404	0
ECU	2009	6.60483	24.8584	29.2606	9.63981	0	3.24404	0
ECU	2010	6.22994	24.966	29.4372	9.63981	0	3.24404	0
ECU	2011	6.36355	25.0965	29.6528	9.63981	0	3.24404	0
ECU	2012	6.84255	25.1995	29.7749	9.63981	0	3.24404	0
ECU	2013	6.6535	25.2782	29.8897	9.63981	0	3.24404	0
ECU	2014	6.96738	25.3482	29.9765	9.63981	0	3.24404	0
ECU	2015	7.12074	25.3214	30.0303	9.63981	0	3.24404	0
ECU	2016	6.84527	25.3274	30.0414	9.63981	0	3.24404	0
ECU	2017	7.01914	25.3677	30.1278	9.63981	0	3.24404	0
ECU	2018	7.59547	25.4054	30.2417	9.63981	0	3.24404	0
EGY	1990	1.78301	24.4845	26.6118	8.92949	0	3.24404	0
EGY	1991	1.35687	24.3449	26.6723	8.92949	0	3.24404	0
EGY	1992	0.0852598	24.4586	26.7799	8.92949	0	3.24404	0
EGY	1993	3.18792	24.5649	26.8207	8.92949	0	3.24404	0
EGY	1994	2.72044	24.6726	27.0589	8.92949	0	3.24404	0
EGY	1995	2.56994	24.8209	27.3225	8.92949	0	3.24404	0
EGY	1996	1.22993	24.9369	27.4845	8.92949	0	3.24404	0
EGY	1997	4.03832	25.0851	27.5919	8.92949	0	3.24404	0
EGY	1998	3.4561	25.1636	27.6597	8.92949	0	3.24404	0
EGY	1999	3.53698	25.2308	27.7209	8.92949	0	3.24404	0
EGY	2000	4.62634	25.3264	27.8228	8.92949	0	3.24404	0
EGY	2001	4.38599	25.3041	27.9232	8.92949	0	3.24404	0
EGY	2002	4.52045	25.1995	28.0167	8.92949	0	3.24404	0
EGY	2003	5.02268	25.1409	28.138	8.92949	0	3.24404	0
EGY	2004	5.23522	25.0902	28.3016	8.92949	0	3.24404	0
EGY	2005	5.35279	25.2197	28.4578	8.92949	0	3.24404	0
EGY	2006	5.37904	25.3961	28.6434	8.92949	0	3.24404	0
EGY	2007	5.46867	25.5908	28.8981	8.92949	0	3.24404	0
EGY	2008	6.04503	25.817	29.1558	8.92949	0	3.24404	0
EGY	2009	6.62346	25.965	29.2606	8.92949	0	3.24404	0
EGY	2010	6.82186	26.1123	29.4372	8.92949	0	3.24404	0
EGY	2011	7.32234	26.1871	29.6528	8.92949	0	3.24404	0
EGY	2012	7.18647	26.3545	29.7749	8.92949	0	3.24404	0
EGY	2013	7.52624	26.3897	29.8897	8.92949	0	3.24404	0
EGY	2014	7.05946	26.4469	29.9765	8.92949	0	3.24404	0
EGY	2015	6.81391	26.5314	30.0303	8.92949	0	3.24404	0
EGY	2016	6.30793	26.5314	30.0414	8.92949	0	3.24404	0
EGY	2017	7.19361	26.1829	30.1278	8.92949	0	3.24404	0
EGY	2018	7.51304	26.2487	30.2417	8.92949	0	3.24404	0
ESP	1990	5.78507	27.0055	26.6118	9.13046	0	3.92395	1
ESP	1991	5.92263	27.0794	26.6723	9.13046	0	3.92395	1
ESP	1992	5.86875	27.1674	26.7799	9.13046	0	3.92395	1
ESP	1993	6.1636	26.9848	26.8207	9.13046	0	3.92395	1
ESP	1994	6.8051	26.9943	27.0589	9.13046	0	3.92395	1
ESP	1995	6.81254	27.1416	27.3225	9.13046	0	3.92395	1
ESP	1996	6.24915	27.1863	27.4845	9.13046	0	3.92395	1
ESP	1997	6.33292	27.1017	27.5919	9.13046	0	3.92395	1
ESP	1998	6.1745	27.1481	27.6597	9.13046	0	3.92395	1
ESP	1999	6.29426	27.1737	27.7209	9.13046	0	3.92395	1
ESP	2000	6.43453	27.1118	27.8228	9.13046	0	3.92395	1
ESP	2001	6.57123	27.1626	27.9232	9.13046	0	3.92395	1
ESP	2002	6.80321	27.2815	28.0167	9.13046	0	3.92395	1
ESP	2003	7.21774	27.5334	28.138	9.13046	0	3.92395	1
ESP	2004	7.47883	27.6987	28.3016	9.13046	0	3.92395	1
ESP	2005	7.64176	27.7794	28.4578	9.13046	0	3.92395	1
ESP	2006	8.01093	27.8621	28.6434	9.13046	0	3.92395	1
ESP	2007	8.39608	28.0231	28.8981	9.13046	0	3.92395	1
ESP	2008	8.59975	28.1257	29.1558	9.13046	0	3.92395	1
ESP	2009	8.3659	28.0365	29.2606	9.13046	0	3.92395	1
ESP	2010	8.7366	27.9887	29.4372	9.13046	0	3.92395	1
ESP	2011	8.93005	28.0298	29.6528	9.13046	0	3.92395	1
ESP	2012	8.75344	27.9237	29.7749	9.13046	0	3.92395	1
ESP	2013	8.69949	27.9385	29.8897	9.13046	0	3.92395	1
ESP	2014	8.7325	27.9531	29.9765	9.13046	0	3.92395	1
ESP	2015	8.63428	27.8133	30.0303	9.13046	0	3.92395	1
ESP	2016	8.73236	27.8461	30.0414	9.13046	0	3.92395	1
ESP	2017	8.98703	27.901	30.1278	9.13046	0	3.92395	1
ESP	2018	9.08312	27.9887	30.2417	9.13046	0	3.92395	1
FIN	1990	5.11296	25.6791	26.6118	8.75256	0	3.52046	1
FIN	1991	5.27831	25.5753	26.6723	8.75256	0	3.52046	1
FIN	1992	5.53063	25.4507	26.7799	8.75256	0	3.52046	1
FIN	1993	5.77568	25.2153	26.8207	8.75256	0	3.52046	1
FIN	1994	6.10394	25.358	27.0589	8.75256	0	3.52046	1
FIN	1995	6.43241	25.6211	27.3225	8.75256	0	3.52046	1
FIN	1996	6.31048	25.6061	27.4845	8.75256	0	3.52046	1
FIN	1997	6.53254	25.5675	27.5919	8.75256	0	3.52046	1
FIN	1998	7.13884	25.6211	27.6597	8.75256	0	3.52046	1
FIN	1999	7.51313	25.6285	27.7209	8.75256	0	3.52046	1
FIN	2000	7.56327	25.5595	27.8228	8.75256	0	3.52046	1
FIN	2001	7.77322	25.5831	27.9232	8.75256	0	3.52046	1
FIN	2002	7.32171	25.6649	28.0167	8.75256	0	3.52046	1
FIN	2003	7.4899	25.8649	28.138	8.75256	0	3.52046	1
FIN	2004	8.0107	26.0065	28.3016	8.75256	0	3.52046	1
FIN	2005	7.87414	26.0414	28.4578	8.75256	0	3.52046	1
FIN	2006	8.04699	26.1032	28.6434	8.75256	0	3.52046	1
FIN	2007	8.24213	26.2645	28.8981	8.75256	0	3.52046	1
FIN	2008	8.1697	26.3722	29.1558	8.75256	0	3.52046	1
FIN	2009	8.0925	26.2487	29.2606	8.75256	0	3.52046	1
FIN	2010	8.3024	26.2367	29.4372	8.75256	0	3.52046	1
FIN	2011	8.42226	26.3364	29.6528	8.75256	0	3.52046	1
FIN	2012	8.25219	26.2723	29.7749	8.75256	0	3.52046	1
FIN	2013	8.27135	26.3217	29.8897	8.75256	0	3.52046	1
FIN	2014	8.3121	26.3327	29.9765	8.75256	0	3.52046	1
FIN	2015	8.15632	26.1743	30.0303	8.75256	0	3.52046	1
FIN	2016	8.14664	26.1997	30.0414	8.75256	0	3.52046	1
FIN	2017	8.35513	26.2527	30.1278	8.75256	0	3.52046	1
FIN	2018	8.46738	26.3364	30.2417	8.75256	0	3.52046	1
FJI	1990	-2.86474	21.0159	26.6118	9.11647	0	0.606118	0
FJI	1991	1.70001	21.0453	26.6723	9.11647	0	0.606118	0
FJI	1992	2.19467	21.1485	26.7799	9.11647	0	0.606118	0
FJI	1993	-2.65926	21.218	26.8207	9.11647	0	0.606118	0
FJI	1994	-3.29684	21.3276	27.0589	9.11647	0	0.606118	0
FJI	1995	2.46818	21.4013	27.3225	9.11647	0	0.606118	0
FJI	1996	-1.05555	21.4794	27.4845	9.11647	0	0.606118	0
FJI	1997	-1.90381	21.4604	27.5919	9.11647	0	0.606118	0
FJI	1998	1.38554	21.2301	27.6597	9.11647	0	0.606118	0
FJI	1999	-0.110932	21.386	27.7209	9.11647	0	0.606118	0
FJI	2000	-1.231	21.2421	27.8228	9.11647	0	0.606118	0
FJI	2001	-1.39837	21.2301	27.9232	9.11647	0	0.606118	0
FJI	2002	0.337186	21.333	28.0167	9.11647	0	0.606118	0
FJI	2003	1.67784	21.5648	28.138	9.11647	0	0.606118	0
FJI	2004	1.82128	21.7276	28.3016	9.11647	0	0.606118	0
FJI	2005	0.820661	21.8252	28.4578	9.11647	0	0.606118	0
FJI	2006	0.204572	21.8547	28.6434	9.11647	0	0.606118	0
FJI	2007	0.944684	21.95	28.8981	9.11647	0	0.606118	0
FJI	2008	-0.0822952	21.9817	29.1558	9.11647	0	0.606118	0
FJI	2009	-0.548181	21.7776	29.2606	9.11647	0	0.606118	0
FJI	2010	-0.0550234	21.8675	29.4372	9.11647	0	0.606118	0
FJI	2011	0.19622	22.0503	29.6528	9.11647	0	0.606118	0
FJI	2012	3.09789	22.102	29.7749	9.11647	0	0.606118	0
FJI	2013	4.08404	22.156	29.8897	9.11647	0	0.606118	0
FJI	2014	3.96886	22.3043	29.9765	9.11647	0	0.606118	0
FJI	2015	3.06485	22.2666	30.0303	9.11647	0	0.606118	0
FJI	2016	2.84322	22.3186	30.0414	9.11647	0	0.606118	0
FJI	2017	2.86378	22.3853	30.1278	9.11647	0	0.606118	0
FJI	2018	3.23111	22.4244	30.2417	9.11647	0	0.606118	0
FRA	1990	7.42277	27.87	26.6118	9.01496	0	4.01452	1
FRA	1991	7.36002	27.87	26.6723	9.01496	0	4.01452	1
FRA	1992	7.31249	27.9675	26.7799	9.01496	0	4.01452	1
FRA	1993	7.40552	27.9087	26.8207	9.01496	0	4.01452	1
FRA	1994	7.5704	27.9603	27.0589	9.01496	0	4.01452	1
FRA	1995	7.88183	28.101	27.3225	9.01496	0	4.01452	1
FRA	1996	7.7143	28.1073	27.4845	9.01496	0	4.01452	1
FRA	1997	8.08314	28.0026	27.5919	9.01496	0	4.01452	1
FRA	1998	8.07263	28.0365	27.6597	9.01496	0	4.01452	1
FRA	1999	8.23904	28.0298	27.7209	9.01496	0	4.01452	1
FRA	2000	8.2828	27.9385	27.8228	9.01496	0	4.01452	1
FRA	2001	8.35292	27.9531	27.9232	9.01496	0	4.01452	1
FRA	2002	8.36618	28.0298	28.0167	9.01496	0	4.01452	1
FRA	2003	8.71637	28.2408	28.138	9.01496	0	4.01452	1
FRA	2004	8.94498	28.3824	28.3016	9.01496	0	4.01452	1
FRA	2005	9.10793	28.4195	28.4578	9.01496	0	4.01452	1
FRA	2006	9.33237	28.4726	28.6434	9.01496	0	4.01452	1
FRA	2007	9.50041	28.6093	28.8981	9.01496	0	4.01452	1
FRA	2008	9.65901	28.7026	29.1558	9.01496	0	4.01452	1
FRA	2009	9.47588	28.6206	29.2606	9.01496	0	4.01452	1
FRA	2010	9.74756	28.6018	29.4372	9.01496	0	4.01452	1
FRA	2011	10.0027	28.6818	29.6528	9.01496	0	4.01452	1
FRA	2012	10.0956	28.6168	29.7749	9.01496	0	4.01452	1
FRA	2013	10.0439	28.6642	29.8897	9.01496	0	4.01452	1
FRA	2014	10.2079	28.6783	29.9765	9.01496	0	4.01452	1
FRA	2015	10.1256	28.523	30.0303	9.01496	0	4.01452	1
FRA	2016	10.0301	28.5352	30.0414	9.01496	0	4.01452	1
FRA	2017	10.2146	28.5827	30.1278	9.01496	0	4.01452	1
FRA	2018	10.3824	28.6535	30.2417	9.01496	0	4.01452	1
GAB	1990	2.94525	22.5067	26.6118	9.34421	0	3.2884	0
GAB	1991	3.89025	22.4097	26.6723	9.34421	0	3.2884	0
GAB	1992	3.87617	22.4442	26.7799	9.34421	0	3.2884	0
GAB	1993	4.21674	22.2003	26.8207	9.34421	0	3.2884	0
GAB	1994	4.4625	22.156	27.0589	9.34421	0	3.2884	0
GAB	1995	4.81425	22.3247	27.3225	9.34421	0	3.2884	0
GAB	1996	5.09799	22.462	27.4845	9.34421	0	3.2884	0
GAB	1997	5.74663	22.3966	27.5919	9.34421	0	3.2884	0
GAB	1998	5.0062	22.2229	27.6597	9.34421	0	3.2884	0
GAB	1999	5.63163	22.2623	27.7209	9.34421	0	3.2884	0
GAB	2000	5.82063	22.3466	27.8228	9.34421	0	3.2884	0
GAB	2001	5.55829	22.3367	27.9232	9.34421	0	3.2884	0
GAB	2002	5.4464	22.3929	28.0167	9.34421	0	3.2884	0
GAB	2003	5.70768	22.5951	28.138	9.34421	0	3.2884	0
GAB	2004	5.99479	22.7722	28.3016	9.34421	0	3.2884	0
GAB	2005	5.85209	22.9829	28.4578	9.34421	0	3.2884	0
GAB	2006	6.70551	23.0554	28.6434	9.34421	0	3.2884	0
GAB	2007	6.99618	23.241	28.8981	9.34421	0	3.2884	0
GAB	2008	7.4872	23.4641	29.1558	9.34421	0	3.2884	0
GAB	2009	6.56923	23.2165	29.2606	9.34421	0	3.2884	0
GAB	2010	6.85896	23.3905	29.4372	9.34421	0	3.2884	0
GAB	2011	6.34906	23.6247	29.6528	9.34421	0	3.2884	0
GAB	2012	6.42718	23.5682	29.7749	9.34421	0	3.2884	0
GAB	2013	6.79931	23.5912	29.8897	9.34421	0	3.2884	0
GAB	2014	7.38157	23.6247	29.9765	9.34421	0	3.2884	0
GAB	2015	7.00452	23.3905	30.0303	9.34421	0	3.2884	0
GAB	2016	7.2262	23.3623	30.0414	9.34421	0	3.2884	0
GAB	2017	7.7122	23.4246	30.1278	9.34421	0	3.2884	0
GAB	2018	7.99308	23.5565	30.2417	9.34421	0	3.2884	0
GBR	1990	7.2323	27.7172	26.6118	9.00594	0	3.19499	1
GBR	1991	6.8476	27.762	26.6723	9.00594	0	3.19499	1
GBR	1992	6.92126	27.7965	26.7799	9.00594	0	3.19499	1
GBR	1993	7.41668	27.6893	26.8207	9.00594	0	3.19499	1
GBR	1994	7.47866	27.762	27.0589	9.00594	0	3.19499	1
GBR	1995	7.58673	27.9237	27.3225	9.00594	0	3.19499	1
GBR	1996	7.54526	27.9746	27.4845	9.00594	0	3.19499	1
GBR	1997	7.58944	28.0693	27.5919	9.00594	0	3.19499	1
GBR	1998	7.57725	28.1257	27.6597	9.00594	0	3.19499	1
GBR	1999	8.00467	28.1438	27.7209	9.00594	0	3.19499	1
GBR	2000	8.18664	28.1318	27.8228	9.00594	0	3.19499	1
GBR	2001	8.16756	28.1196	27.9232	9.00594	0	3.19499	1
GBR	2002	8.11276	28.202	28.0167	9.00594	0	3.19499	1
GBR	2003	8.1811	28.344	28.138	9.00594	0	3.19499	1
GBR	2004	8.46655	28.5065	28.3016	9.00594	0	3.19499	1
GBR	2005	8.61455	28.5592	28.4578	9.00594	0	3.19499	1
GBR	2006	8.78111	28.6243	28.6434	9.00594	0	3.19499	1
GBR	2007	8.95977	28.756	28.8981	9.00594	0	3.19499	1
GBR	2008	9.16552	28.6957	29.1558	9.00594	0	3.19499	1
GBR	2009	8.97107	28.5023	29.2606	9.00594	0	3.19499	1
GBR	2010	9.33266	28.5271	29.4372	9.00594	0	3.19499	1
GBR	2011	9.58499	28.598	29.6528	9.00594	0	3.19499	1
GBR	2012	9.72961	28.6168	29.7749	9.00594	0	3.19499	1
GBR	2013	9.85131	28.6426	29.8897	9.00594	0	3.19499	1
GBR	2014	10.0669	28.7396	29.9765	9.00594	0	3.19499	1
GBR	2015	9.8459	28.6957	30.0303	9.00594	0	3.19499	1
GBR	2016	9.8335	28.6093	30.0414	9.00594	0	3.19499	1
GBR	2017	10.0101	28.6018	30.1278	9.00594	0	3.19499	1
GBR	2018	10.08	28.6713	30.2417	9.00594	0	3.19499	1
GHA	1990	0.886402	22.4965	26.6118	9.37853	0	3.17194	0
GHA	1991	1.10889	22.6103	26.6723	9.37853	0	3.17194	0
GHA	1992	1.66903	22.5811	26.7799	9.37853	0	3.17194	0
GHA	1993	1.85755	22.51	26.8207	9.37853	0	3.17194	0
GHA	1994	3.22772	22.417	27.0589	9.37853	0	3.17194	0
GHA	1995	1.59168	22.5904	27.3225	9.37853	0	3.17194	0
GHA	1996	1.20956	22.6591	27.4845	9.37853	0	3.17194	0
GHA	1997	0.927824	22.6533	27.5919	9.37853	0	3.17194	0
GHA	1998	2.14277	22.7355	27.6597	9.37853	0	3.17194	0
GHA	1999	1.57174	22.7671	27.7209	9.37853	0	3.17194	0
GHA	2000	2.70765	22.3287	27.8228	9.37853	0	3.17194	0
GHA	2001	3.60008	22.3929	27.9232	9.37853	0	3.17194	0
GHA	2002	3.40605	22.543	28.0167	9.37853	0	3.17194	0
GHA	2003	3.53424	22.7554	28.138	9.37853	0	3.17194	0
GHA	2004	4.37645	22.9071	28.3016	9.37853	0	3.17194	0
GHA	2005	4.55968	23.0935	28.4578	9.37853	0	3.17194	0
GHA	2006	4.38118	23.7388	28.6434	9.37853	0	3.17194	0
GHA	2007	3.96978	23.9341	28.8981	9.37853	0	3.17194	0
GHA	2008	4.5382	24.0732	29.1558	9.37853	0	3.17194	0
GHA	2009	4.37763	23.9814	29.2606	9.37853	0	3.17194	0
GHA	2010	4.81349	24.1952	29.4372	9.37853	0	3.17194	0
GHA	2011	5.89418	24.4021	29.6528	9.37853	0	3.17194	0
GHA	2012	6.46583	24.4586	29.7749	9.37853	0	3.17194	0
GHA	2013	6.62963	24.8712	29.8897	9.37853	0	3.17194	0
GHA	2014	7.07204	24.7048	29.9765	9.37853	0	3.17194	0
GHA	2015	7.08948	24.6192	30.0303	9.37853	0	3.17194	0
GHA	2016	7.16843	24.7306	30.0414	9.37853	0	3.17194	0
GHA	2017	7.51903	24.8008	30.1278	9.37853	0	3.17194	0
GHA	2018	7.78596	24.9068	30.2417	9.37853	0	3.17194	0
GRC	1990	3.90917	25.3072	26.6118	8.93898	0	2.57989	1
GRC	1991	2.91831	25.3772	26.6723	8.93898	0	2.57989	1
GRC	1992	2.66875	25.4769	26.7799	8.93898	0	2.57989	1
GRC	1993	3.43518	25.4146	26.8207	8.93898	0	2.57989	1
GRC	1994	3.16442	25.4854	27.0589	8.93898	0	2.57989	1
GRC	1995	2.99853	25.6432	27.3225	8.93898	0	2.57989	1
GRC	1996	4.06032	25.7069	27.4845	8.93898	0	2.57989	1
GRC	1997	4.19825	25.6861	27.5919	8.93898	0	2.57989	1
GRC	1998	3.01935	25.6931	27.6597	8.93898	0	2.57989	1
GRC	1999	3.14488	25.6861	27.7209	8.93898	0	2.57989	1
GRC	2000	3.87272	25.5908	27.8228	8.93898	0	2.57989	1
GRC	2001	4.06882	25.6359	27.9232	8.93898	0	2.57989	1
GRC	2002	4.00833	25.7602	28.0167	8.93898	0	2.57989	1
GRC	2003	4.31289	26.0315	28.138	8.93898	0	2.57989	1
GRC	2004	4.4584	26.2081	28.3016	8.93898	0	2.57989	1
GRC	2005	4.46275	26.2367	28.4578	8.93898	0	2.57989	1
GRC	2006	4.64731	26.3327	28.6434	8.93898	0	2.57989	1
GRC	2007	5.12508	26.4853	28.8981	8.93898	0	2.57989	1
GRC	2008	5.22249	26.5926	29.1558	8.93898	0	2.57989	1
GRC	2009	5.3583	26.5224	29.2606	8.93898	0	2.57989	1
GRC	2010	5.96718	26.4237	29.4372	8.93898	0	2.57989	1
GRC	2011	5.86932	26.3862	29.6528	8.93898	0	2.57989	1
GRC	2012	6.05971	26.2286	29.7749	8.93898	0	2.57989	1
GRC	2013	6.07472	26.2039	29.8897	8.93898	0	2.57989	1
GRC	2014	5.84678	26.1913	29.9765	8.93898	0	2.57989	1
GRC	2015	5.6564	26.0065	30.0303	8.93898	0	2.57989	1
GRC	2016	5.65152	25.9963	30.0414	8.93898	0	2.57989	1
GRC	2017	6.05753	26.0365	30.1278	8.93898	0	2.57989	1
GRC	2018	6.33781	26.1078	30.2417	8.93898	0	2.57989	1
HUN	1990	4.72425	24.2215	26.6118	8.9021	0	2.23034	0
HUN	1991	3.56668	24.2714	26.6723	8.9021	0	2.23034	0
HUN	1992	2.91901	24.3797	26.7799	8.9021	0	2.23034	0
HUN	1993	4.12554	24.4151	26.8207	8.9021	0	2.23034	0
HUN	1994	2.9768	24.4882	27.0589	8.9021	0	2.23034	0
HUN	1995	3.43131	24.561	27.3225	8.9021	0	2.23034	0
HUN	1996	3.68928	24.5661	27.4845	8.9021	0	2.23034	0
HUN	1997	3.24731	24.5796	27.5919	8.9021	0	2.23034	0
HUN	1998	2.55108	24.6104	27.6597	8.9021	0	2.23034	0
HUN	1999	4.26918	24.6186	27.7209	8.9021	0	2.23034	0
HUN	2000	4.39178	24.58	27.8228	8.9021	0	2.23034	0
HUN	2001	4.87032	24.7089	27.9232	8.9021	0	2.23034	0
HUN	2002	5.12779	24.9386	28.0167	8.9021	0	2.23034	0
HUN	2003	5.70797	25.1697	28.138	8.9021	0	2.23034	0
HUN	2004	6.12635	25.3683	28.3016	8.9021	0	2.23034	0
HUN	2005	5.90273	25.451	28.4578	8.9021	0	2.23034	0
HUN	2006	6.55025	25.4708	28.6434	8.9021	0	2.23034	0
HUN	2007	7.09792	25.6638	28.8981	8.9021	0	2.23034	0
HUN	2008	7.23174	25.7859	29.1558	8.9021	0	2.23034	0
HUN	2009	7.28429	25.5954	29.2606	8.9021	0	2.23034	0
HUN	2010	7.69468	25.5979	29.4372	8.9021	0	2.23034	0
HUN	2011	7.80401	25.6705	29.6528	8.9021	0	2.23034	0
HUN	2012	7.75063	25.5742	29.7749	8.9021	0	2.23034	0
HUN	2013	7.90661	25.6302	29.8897	8.9021	0	2.23034	0
HUN	2014	8.08949	25.6655	29.9765	8.9021	0	2.23034	0
HUN	2015	7.9632	25.5361	30.0303	8.9021	0	2.23034	0
HUN	2016	8.14992	25.5596	30.0414	8.9021	0	2.23034	0
HUN	2017	8.31592	25.6632	30.1278	8.9021	0	2.23034	0
HUN	2018	8.37565	25.7712	30.2417	8.9021	0	2.23034	0
IDN	1990	6.74387	25.3867	26.6118	8.56042	1	5.25415	0
IDN	1991	7.24661	25.4854	26.6723	8.56042	1	5.25415	0
IDN	1992	7.34868	25.5753	26.7799	8.56042	1	5.25415	0
IDN	1993	7.27656	25.7859	26.8207	8.56042	1	5.25415	0
IDN	1994	7.37103	25.8994	27.0589	8.56042	1	5.25415	0
IDN	1995	7.62692	26.0315	27.3225	8.56042	1	5.25415	0
IDN	1996	7.73575	26.1482	27.4845	8.56042	1	5.25415	0
IDN	1997	7.8913	26.0985	27.5919	8.56042	1	5.25415	0
IDN	1998	7.80871	25.2813	27.6597	8.56042	1	5.25415	0
IDN	1999	8.02319	25.6649	27.7209	8.56042	1	5.25415	0
IDN	2000	8.38982	25.8292	27.8228	8.56042	1	5.25415	0
IDN	2001	8.2657	25.7984	27.9232	8.56042	1	5.25415	0
IDN	2002	8.41204	26.0014	28.0167	8.56042	1	5.25415	0
IDN	2003	8.6577	26.1829	28.138	8.56042	1	5.25415	0
IDN	2004	8.88351	26.2723	28.3016	8.56042	1	5.25415	0
IDN	2005	9.03954	26.3793	28.4578	8.56042	1	5.25415	0
IDN	2006	9.1717	26.6232	28.6434	8.56042	1	5.25415	0
IDN	2007	9.42385	26.7917	28.8981	8.56042	1	5.25415	0
IDN	2008	9.5741	26.9577	29.1558	8.56042	1	5.25415	0
IDN	2009	9.51326	27.0148	29.2606	8.56042	1	5.25415	0
IDN	2010	9.94077	27.35	29.4372	8.56042	1	5.25415	0
IDN	2011	10.3521	27.5179	29.6528	8.56042	1	5.25415	0
IDN	2012	10.3745	27.5455	29.7749	8.56042	1	5.25415	0
IDN	2013	10.3571	27.54	29.8897	8.56042	1	5.25415	0
IDN	2014	10.1101	27.5156	29.9765	8.56042	1	5.25415	0
IDN	2015	9.89422	27.4814	30.0303	8.56042	1	5.25415	0
IDN	2016	9.96441	27.5606	30.0414	8.56042	1	5.25415	0
IDN	2017	10.2581	27.6508	30.1278	8.56042	1	5.25415	0
IDN	2018	10.4372	27.6702	30.2417	8.56042	1	5.25415	0
IND	1990	4.57542	26.4947	26.6118	8.2388	0	5.69709	0
IND	1991	4.79029	26.3217	26.6723	8.2388	0	5.69709	0
IND	1992	5.19836	26.3862	26.7799	8.2388	0	5.69709	0
IND	1993	6.02971	26.3545	26.8207	8.2388	0	5.69709	0
IND	1994	5.77063	26.5132	27.0589	8.2388	0	5.69709	0
IND	1995	5.98537	26.6094	27.3225	8.2388	0	5.69709	0
IND	1996	6.57838	26.6971	27.4845	8.2388	0	5.69709	0
IND	1997	6.79932	26.754	27.5919	8.2388	0	5.69709	0
IND	1998	6.81156	26.7659	27.6597	8.2388	0	5.69709	0
IND	1999	6.71634	26.8523	27.7209	8.2388	0	5.69709	0
IND	2000	7.20817	26.8717	27.8228	8.2388	0	5.69709	0
IND	2001	7.43822	26.9074	27.9232	8.2388	0	5.69709	0
IND	2002	7.72932	26.9674	28.0167	8.2388	0	5.69709	0
IND	2003	8.35533	27.1334	28.138	8.2388	0	5.69709	0
IND	2004	8.9454	27.2871	28.3016	8.2388	0	5.69709	0
IND	2005	9.1881	27.4326	28.4578	8.2388	0	5.69709	0
IND	2006	9.2562	27.5691	28.6434	8.2388	0	5.69709	0
IND	2007	9.5928	27.8299	28.8981	8.2388	0	5.69709	0
IND	2008	9.9204	27.8133	29.1558	8.2388	0	5.69709	0
IND	2009	9.52695	27.9237	29.2606	8.2388	0	5.69709	0
IND	2010	9.94538	28.1498	29.4372	8.2388	0	5.69709	0
IND	2011	10.061	28.2299	29.6528	8.2388	0	5.69709	0
IND	2012	9.8427	28.2353	29.7749	8.2388	0	5.69709	0
IND	2013	9.74367	28.2516	29.8897	8.2388	0	5.69709	0
IND	2014	9.7058	28.344	29.9765	8.2388	0	5.69709	0
IND	2015	9.50263	28.373	30.0303	8.2388	0	5.69709	0
IND	2016	9.37242	28.4596	30.0414	8.2388	0	5.69709	0
IND	2017	9.70233	28.6056	30.1278	8.2388	0	5.69709	0
IND	2018	9.84416	28.6353	30.2417	8.2388	0	5.69709	0
IRL	1990	2.17525	24.6232	26.6118	9.02291	0	1.9499	1
IRL	1991	2.70317	24.6313	26.6723	9.02291	0	1.9499	1
IRL	1992	3.06404	24.7486	26.7799	9.02291	0	1.9499	1
IRL	1993	3.27929	24.6841	26.8207	9.02291	0	1.9499	1
IRL	1994	3.52889	24.7698	27.0589	9.02291	0	1.9499	1
IRL	1995	3.88547	24.9603	27.3225	9.02291	0	1.9499	1
IRL	1996	3.78958	25.0527	27.4845	9.02291	0	1.9499	1
IRL	1997	4.21398	25.1397	27.5919	9.02291	0	1.9499	1
IRL	1998	4.66094	25.2242	27.6597	9.02291	0	1.9499	1
IRL	1999	5.33359	25.3154	27.7209	9.02291	0	1.9499	1
IRL	2000	5.93352	25.3274	27.8228	9.02291	0	1.9499	1
IRL	2001	6.41765	25.4146	27.9232	9.02291	0	1.9499	1
IRL	2002	6.53535	25.5753	28.0167	9.02291	0	1.9499	1
IRL	2003	6.85803	25.8231	28.138	9.02291	0	1.9499	1
IRL	2004	7.07998	25.9911	28.3016	9.02291	0	1.9499	1
IRL	2005	7.26054	26.0799	28.4578	9.02291	0	1.9499	1
IRL	2006	7.34293	26.17	28.6434	9.02291	0	1.9499	1
IRL	2007	7.56248	26.3217	28.8981	9.02291	0	1.9499	1
IRL	2008	7.918	26.34	29.1558	9.02291	0	1.9499	1
IRL	2009	8.07745	26.1871	29.2606	9.02291	0	1.9499	1
IRL	2010	8.13431	26.1259	29.4372	9.02291	0	1.9499	1
IRL	2011	8.2169	26.1913	29.6528	9.02291	0	1.9499	1
IRL	2012	8.24154	26.1394	29.7749	9.02291	0	1.9499	1
IRL	2013	8.34086	26.1997	29.8897	9.02291	0	1.9499	1
IRL	2014	8.2253	26.2762	29.9765	9.02291	0	1.9499	1
IRL	2015	8.36305	26.4	30.0303	9.02291	0	1.9499	1
IRL	2016	8.57149	26.4304	30.0414	9.02291	0	1.9499	1
IRL	2017	9.00395	26.5374	30.1278	9.02291	0	1.9499	1
IRL	2018	9.29278	26.6687	30.2417	9.02291	0	1.9499	1
ISL	1990	-0.77835	22.592	26.6118	8.97334	0	2.32996	1
ISL	1991	-2.00992	22.6577	26.6723	8.97334	0	2.32996	1
ISL	1992	-0.0222456	22.682	26.7799	8.97334	0	2.32996	1
ISL	1993	0.947402	22.5526	26.8207	8.97334	0	2.32996	1
ISL	1994	1.01813	22.5796	27.0589	8.97334	0	2.32996	1
ISL	1995	1.1026	22.6876	27.3225	8.97334	0	2.32996	1
ISL	1996	1.78188	22.7301	27.4845	8.97334	0	2.32996	1
ISL	1997	2.22635	22.7488	27.5919	8.97334	0	2.32996	1
ISL	1998	1.98774	22.8622	27.6597	8.97334	0	2.32996	1
ISL	1999	2.06686	22.9172	27.7209	8.97334	0	2.32996	1
ISL	2000	3.34801	22.9205	27.8228	8.97334	0	2.32996	1
ISL	2001	2.9223	22.8286	27.9232	8.97334	0	2.32996	1
ISL	2002	2.6691	22.9522	28.0167	8.97334	0	2.32996	1
ISL	2003	3.12575	23.1569	28.138	8.97334	0	2.32996	1
ISL	2004	3.30823	23.3479	28.3016	8.97334	0	2.32996	1
ISL	2005	3.84541	23.5446	28.4578	8.97334	0	2.32996	1
ISL	2006	3.68858	23.5682	28.6434	8.97334	0	2.32996	1
ISL	2007	3.57372	23.7913	28.8981	8.97334	0	2.32996	1
ISL	2008	3.56204	23.6081	29.1558	8.97334	0	2.32996	1
ISL	2009	3.50249	23.3035	29.2606	8.97334	0	2.32996	1
ISL	2010	3.72161	23.3407	29.4372	8.97334	0	2.32996	1
ISL	2011	4.32487	23.4446	29.6528	8.97334	0	2.32996	1
ISL	2012	4.48811	23.4111	29.7749	8.97334	0	2.32996	1
ISL	2013	4.32824	23.4959	29.8897	8.97334	0	2.32996	1
ISL	2014	4.08457	23.6025	29.9765	8.97334	0	2.32996	1
ISL	2015	4.18913	23.574	30.0303	8.97334	0	2.32996	1
ISL	2016	4.55675	23.7534	30.0414	8.97334	0	2.32996	1
ISL	2017	4.70136	23.9219	30.1278	8.97334	0	2.32996	1
ISL	2018	5.1105	23.9775	30.2417	8.97334	0	2.32996	1
ITA	1990	6.99105	27.7965	26.6118	9.00389	0	3.40565	1
ITA	1991	7.28505	27.8461	26.6723	9.00389	0	3.40565	1
ITA	1992	7.46636	27.9087	26.7799	9.00389	0	3.40565	1
ITA	1993	7.91498	27.6893	26.8207	9.00389	0	3.40565	1
ITA	1994	8.02872	27.7263	27.0589	9.00389	0	3.40565	1
ITA	1995	8.04436	27.788	27.3225	9.00389	0	3.40565	1
ITA	1996	8.08541	27.901	27.4845	9.00389	0	3.40565	1
ITA	1997	7.80525	27.8461	27.5919	9.00389	0	3.40565	1
ITA	1998	7.73326	27.87	27.6597	9.00389	0	3.40565	1
ITA	1999	7.89617	27.8542	27.7209	9.00389	0	3.40565	1
ITA	2000	8.03633	27.762	27.8228	9.00389	0	3.40565	1
ITA	2001	8.23863	27.7794	27.9232	9.00389	0	3.40565	1
ITA	2002	8.37111	27.87	28.0167	9.00389	0	3.40565	1
ITA	2003	8.53308	28.0821	28.138	9.00389	0	3.40565	1
ITA	2004	8.77004	28.2188	28.3016	9.00389	0	3.40565	1
ITA	2005	8.84424	28.2462	28.4578	9.00389	0	3.40565	1
ITA	2006	9.06019	28.2937	28.6434	9.00389	0	3.40565	1
ITA	2007	9.23177	28.4195	28.8981	9.00389	0	3.40565	1
ITA	2008	9.36397	28.5023	29.1558	9.00389	0	3.40565	1
ITA	2009	9.30886	28.4149	29.2606	9.00389	0	3.40565	1
ITA	2010	9.5461	28.3871	29.4372	9.00389	0	3.40565	1
ITA	2011	9.77415	28.4552	29.6528	9.00389	0	3.40565	1
ITA	2012	9.69538	28.3586	29.7749	9.00389	0	3.40565	1
ITA	2013	9.77318	28.3871	29.8897	9.00389	0	3.40565	1
ITA	2014	9.86647	28.3965	29.9765	9.00389	0	3.40565	1
ITA	2015	9.72822	28.2353	30.0303	9.00389	0	3.40565	1
ITA	2016	9.72544	28.257	30.0414	9.00389	0	3.40565	1
ITA	2017	9.92399	28.2989	30.1278	9.00389	0	3.40565	1
ITA	2018	9.96038	28.3586	30.2417	9.00389	0	3.40565	1
JOR	1990	3.52845	22.1488	26.6118	8.86248	0	2.18605	0
JOR	1991	3.863	22.1911	26.6723	8.86248	0	2.18605	0
JOR	1992	3.24126	22.3929	26.7799	8.86248	0	2.18605	0
JOR	1993	3.69702	22.4478	26.8207	8.86248	0	2.18605	0
JOR	1994	2.85497	22.5542	27.0589	8.86248	0	2.18605	0
JOR	1995	3.15479	22.6298	27.3225	8.86248	0	2.18605	0
JOR	1996	2.78272	22.6591	27.4845	8.86248	0	2.18605	0
JOR	1997	3.14918	22.7043	27.5919	8.86248	0	2.18605	0
JOR	1998	3.18354	22.7914	27.6597	8.86248	0	2.18605	0
JOR	1999	3.43221	22.8213	27.7209	8.86248	0	2.18605	0
JOR	2000	3.93779	22.8586	27.8228	8.86248	0	2.18605	0
JOR	2001	3.87758	22.9183	27.9232	8.86248	0	2.18605	0
JOR	2002	3.97543	22.9829	28.0167	8.86248	0	2.18605	0
JOR	2003	4.10324	23.0457	28.138	8.86248	0	2.18605	0
JOR	2004	4.48734	23.1569	28.3016	8.86248	0	2.18605	0
JOR	2005	4.36742	23.257	28.4578	8.86248	0	2.18605	0
JOR	2006	3.97468	23.438	28.6434	8.86248	0	2.18605	0
JOR	2007	4.40794	23.5623	28.8981	8.86248	0	2.18605	0
JOR	2008	4.81482	23.8234	29.1558	8.86248	0	2.18605	0
JOR	2009	4.72077	23.9013	29.2606	8.86248	0	2.18605	0
JOR	2010	5.10142	24.0042	29.4372	8.86248	0	2.18605	0
JOR	2011	5.54783	24.0871	29.6528	8.86248	0	2.18605	0
JOR	2012	5.69375	24.1573	29.7749	8.86248	0	2.18605	0
JOR	2013	5.13505	24.2408	29.8897	8.86248	0	2.18605	0
JOR	2014	5.57365	24.3096	29.9765	8.86248	0	2.18605	0
JOR	2015	5.66119	24.3609	30.0303	8.86248	0	2.18605	0
JOR	2016	5.35273	24.3945	30.0414	8.86248	0	2.18605	0
JOR	2017	5.63083	24.4319	30.1278	8.86248	0	2.18605	0
JOR	2018	5.36669	24.4681	30.2417	8.86248	0	2.18605	0
JPN	1990	8.94324	28.7721	26.6118	7.64879	1	3.63224	1
JPN	1991	9.21351	28.9064	26.6723	7.64879	1	3.63224	1
JPN	1992	9.5241	28.9946	26.7799	7.64879	1	3.63224	1
JPN	1993	10.0563	29.1239	26.8207	7.64879	1	3.63224	1
JPN	1994	10.178	29.2223	27.0589	7.64879	1	3.63224	1
JPN	1995	10.2753	29.3266	27.3225	7.64879	1	3.63224	1
JPN	1996	10.2816	29.2059	27.4845	7.64879	1	3.63224	1
JPN	1997	10.2747	29.1149	27.5919	7.64879	1	3.63224	1
JPN	1998	10.2509	29.0248	27.6597	7.64879	1	3.63224	1
JPN	1999	10.4273	29.1483	27.7209	7.64879	1	3.63224	1
JPN	2000	10.6339	29.2182	27.8228	7.64879	1	3.63224	1
JPN	2001	10.6645	29.0896	27.9232	7.64879	1	3.63224	1
JPN	2002	10.8872	29.0469	28.0167	7.64879	1	3.63224	1
JPN	2003	11.2146	29.1239	28.138	7.64879	1	3.63224	1
JPN	2004	11.4531	29.2038	28.3016	7.64879	1	3.63224	1
JPN	2005	11.5176	29.1913	28.4578	7.64879	1	3.63224	1
JPN	2006	11.6597	29.1417	28.6434	7.64879	1	3.63224	1
JPN	2007	11.8049	29.1395	28.8981	7.64879	1	3.63224	1
JPN	2008	11.9238	29.2484	29.1558	7.64879	1	3.63224	1
JPN	2009	11.7824	29.2854	29.2606	7.64879	1	3.63224	1
JPN	2010	12.08	29.3715	29.4372	7.64879	1	3.63224	1
JPN	2011	12.1777	29.4491	29.6528	7.64879	1	3.63224	1
JPN	2012	12.088	29.4556	29.7749	7.64879	1	3.63224	1
JPN	2013	11.9967	29.272	29.8897	7.64879	1	3.63224	1
JPN	2014	11.9996	29.21	29.9765	7.64879	1	3.63224	1
JPN	2015	11.8686	29.1104	30.0303	7.64879	1	3.63224	1
JPN	2016	11.8881	29.2264	30.0414	7.64879	1	3.63224	1
JPN	2017	12.0184	29.2121	30.1278	7.64879	1	3.63224	1
JPN	2018	12.1034	29.2344	30.2417	7.64879	1	3.63224	1
KEN	1990	0.00887847	22.8715	26.6118	9.12955	0	4.06499	0
KEN	1991	-0.424648	22.8213	26.6723	9.12955	0	4.06499	0
KEN	1992	0.806029	22.8286	26.7799	9.12955	0	4.06499	0
KEN	1993	1.34755	22.4725	26.8207	9.12955	0	4.06499	0
KEN	1994	1.5433	22.6904	27.0589	9.12955	0	4.06499	0
KEN	1995	0.3257	22.926	27.3225	9.12955	0	4.06499	0
KEN	1996	-0.138113	23.2082	27.4845	9.12955	0	4.06499	0
KEN	1997	0.166362	23.2959	27.5919	9.12955	0	4.06499	0
KEN	1998	0.400788	23.3694	27.6597	9.12955	0	4.06499	0
KEN	1999	1.59229	23.2805	27.7209	9.12955	0	4.06499	0
KEN	2000	1.35738	23.2649	27.8228	9.12955	0	4.06499	0
KEN	2001	1.77139	23.2882	27.9232	9.12955	0	4.06499	0
KEN	2002	1.75734	23.2959	28.0167	9.12955	0	4.06499	0
KEN	2003	2.16745	23.4246	28.138	9.12955	0	4.06499	0
KEN	2004	2.8212	23.5021	28.3016	9.12955	0	4.06499	0
KEN	2005	2.87085	23.6518	28.4578	9.12955	0	4.06499	0
KEN	2006	3.19487	23.9736	28.6434	9.12955	0	4.06499	0
KEN	2007	3.34329	24.189	28.8981	9.12955	0	4.06499	0
KEN	2008	3.55355	24.304	29.1558	9.12955	0	4.06499	0
KEN	2009	3.38791	24.3342	29.2606	9.12955	0	4.06499	0
KEN	2010	3.66741	24.4121	29.4372	9.12955	0	4.06499	0
KEN	2011	4.17239	24.4609	29.6528	9.12955	0	4.06499	0
KEN	2012	3.95638	24.6433	29.7749	9.12955	0	4.06499	0
KEN	2013	3.96762	24.7324	29.8897	9.12955	0	4.06499	0
KEN	2014	4.34752	24.8407	29.9765	9.12955	0	4.06499	0
KEN	2015	4.59162	24.8821	30.0303	9.12955	0	4.06499	0
KEN	2016	4.5764	24.9603	30.0414	9.12955	0	4.06499	0
KEN	2017	5.11795	25.0902	30.1278	9.12955	0	4.06499	0
KEN	2018	5.1681	25.1995	30.2417	9.12955	0	4.06499	0
KOR	1990	5.46554	26.3545	26.6118	6.86239	1	2.33496	1
KOR	1991	6.97179	26.5102	26.6723	6.86239	1	2.33496	1
KOR	1992	7.87206	26.5812	26.7799	6.86239	1	2.33496	1
KOR	1993	8.58671	26.6791	26.8207	6.86239	1	2.33496	1
KOR	1994	8.89812	26.8458	27.0589	6.86239	1	2.33496	1
KOR	1995	9.2387	27.044	27.3225	6.86239	1	2.33496	1
KOR	1996	9.43224	27.1169	27.4845	6.86239	1	2.33496	1
KOR	1997	9.60811	27.0476	27.5919	6.86239	1	2.33496	1
KOR	1998	9.61718	26.6475	27.6597	6.86239	1	2.33496	1
KOR	1999	9.75427	26.9074	27.7209	6.86239	1	2.33496	1
KOR	2000	10.0522	27.0548	27.8228	6.86239	1	2.33496	1
KOR	2001	10.0603	27.0018	27.9232	6.86239	1	2.33496	1
KOR	2002	10.2605	27.1351	28.0167	6.86239	1	2.33496	1
KOR	2003	10.6727	27.2468	28.138	6.86239	1	2.33496	1
KOR	2004	11.0376	27.3631	28.3016	6.86239	1	2.33496	1
KOR	2005	11.2499	27.5234	28.4578	6.86239	1	2.33496	1
KOR	2006	11.4055	27.641	28.6434	6.86239	1	2.33496	1
KOR	2007	11.5526	27.7443	28.8981	6.86239	1	2.33496	1
KOR	2008	11.6278	27.631	29.1558	6.86239	1	2.33496	1
KOR	2009	11.5376	27.5279	29.2606	6.86239	1	2.33496	1
KOR	2010	11.8352	27.7172	29.4372	6.86239	1	2.33496	1
KOR	2011	11.9933	27.8133	29.6528	6.86239	1	2.33496	1
KOR	2012	12.0233	27.8299	29.7749	6.86239	1	2.33496	1
KOR	2013	12.1166	27.901	29.8897	6.86239	1	2.33496	1
KOR	2014	12.1563	27.9746	29.9765	6.86239	1	2.33496	1
KOR	2015	12.0685	27.9531	30.0303	6.86239	1	2.33496	1
KOR	2016	11.9778	27.9746	30.0414	6.86239	1	2.33496	1
KOR	2017	12.0871	28.0563	30.1278	6.86239	1	2.33496	1
KOR	2018	12.2209	28.1134	30.2417	6.86239	1	2.33496	1
LAO	1990	1.86189	20.5794	26.6118	7.92972	0	3.16463	0
LAO	1991	0.798858	20.7528	26.6723	7.92972	0	3.16463	0
LAO	1992	1.30481	20.8455	26.7799	7.92972	0	3.16463	0
LAO	1993	1.25533	21.0084	26.8207	7.92972	0	3.16463	0
LAO	1994	1.47773	21.155	27.0589	7.92972	0	3.16463	0
LAO	1995	1.86393	21.2886	27.3225	7.92972	0	3.16463	0
LAO	1996	1.98787	21.3492	27.4845	7.92972	0	3.16463	0
LAO	1997	1.76113	21.2829	27.5919	7.92972	0	3.16463	0
LAO	1998	2.06648	20.9701	27.6597	7.92972	0	3.16463	0
LAO	1999	2.25706	21.0948	27.7209	7.92972	0	3.16463	0
LAO	2000	1.85973	21.2714	27.8228	7.92972	0	3.16463	0
LAO	2001	2.00915	21.2942	27.9232	7.92972	0	3.16463	0
LAO	2002	2.26685	21.2886	28.0167	7.92972	0	3.16463	0
LAO	2003	2.41627	21.4264	28.138	7.92972	0	3.16463	0
LAO	2004	2.53504	21.5862	28.3016	7.92972	0	3.16463	0
LAO	2005	3.2404	21.7312	28.4578	7.92972	0	3.16463	0
LAO	2006	3.90472	21.9616	28.6434	7.92972	0	3.16463	0
LAO	2007	4.44255	22.1631	28.8981	7.92972	0	3.16463	0
LAO	2008	5.00719	22.417	29.1558	7.92972	0	3.16463	0
LAO	2009	5.81881	22.4863	29.2606	7.92972	0	3.16463	0
LAO	2010	6.33153	22.6876	29.4372	7.92972	0	3.16463	0
LAO	2011	6.68703	22.8923	29.6528	7.92972	0	3.16463	0
LAO	2012	6.66571	23.0457	29.7749	7.92972	0	3.16463	0
LAO	2013	6.92819	23.1998	29.8897	7.92972	0	3.16463	0
LAO	2014	7.47368	23.311	29.9765	7.92972	0	3.16463	0
LAO	2015	7.16865	23.3905	30.0303	7.92972	0	3.16463	0
LAO	2016	7.20311	23.4833	30.0414	7.92972	0	3.16463	0
LAO	2017	7.31753	23.5506	30.1278	7.92972	0	3.16463	0
LAO	2018	7.61711	23.6192	30.2417	7.92972	0	3.16463	0
LBN	1990	-3.51836	21.7671	26.6118	8.85132	0	0.0442083	0
LBN	1991	-2.19823	22.2687	26.6723	8.85132	0	0.0442083	0
LBN	1992	-1.41469	22.488	26.7799	8.85132	0	0.0442083	0
LBN	1993	-0.0629398	22.7952	26.8207	8.85132	0	0.0442083	0
LBN	1994	-1.51868	22.985	27.0589	8.85132	0	0.0442083	0
LBN	1995	-0.71744	23.1829	27.3225	8.85132	0	0.0442083	0
LBN	1996	-2.74887	23.3407	27.4845	8.85132	0	0.0442083	0
LBN	1997	-2.37516	23.4833	27.5919	8.85132	0	0.0442083	0
LBN	1998	-1.39433	23.5682	27.6597	8.85132	0	0.0442083	0
LBN	1999	-2.52573	23.5797	27.7209	8.85132	0	0.0442083	0
LBN	2000	-0.881889	23.574	27.8228	8.85132	0	0.0442083	0
LBN	2001	0.95243	23.5912	27.9232	8.85132	0	0.0442083	0
LBN	2002	1.43508	23.6782	28.0167	8.85132	0	0.0442083	0
LBN	2003	1.54394	23.724	28.138	8.85132	0	0.0442083	0
LBN	2004	2.27187	23.7725	28.3016	8.85132	0	0.0442083	0
LBN	2005	1.4327	23.7913	28.4578	8.85132	0	0.0442083	0
LBN	2006	2.15176	23.8143	28.6434	8.85132	0	0.0442083	0
LBN	2007	2.92429	23.9381	28.8981	8.85132	0	0.0442083	0
LBN	2008	2.58588	24.0974	29.1558	8.85132	0	0.0442083	0
LBN	2009	2.19355	24.2928	29.2606	8.85132	0	0.0442083	0
LBN	2010	3.30444	24.3713	29.4372	8.85132	0	0.0442083	0
LBN	2011	3.25613	24.4146	29.6528	8.85132	0	0.0442083	0
LBN	2012	3.01765	24.512	29.7749	8.85132	0	0.0442083	0
LBN	2013	3.83158	24.5713	29.8897	8.85132	0	0.0442083	0
LBN	2014	3.26076	24.6007	29.9765	8.85132	0	0.0442083	0
LBN	2015	2.8551	24.6353	30.0303	8.85132	0	0.0442083	0
LBN	2016	2.87102	24.659	30.0414	8.85132	0	0.0442083	0
LBN	2017	3.13452	24.7011	30.1278	8.85132	0	0.0442083	0
LBN	2018	3.8941	24.7593	30.2417	8.85132	0	0.0442083	0
LBY	1990	1.17671	24.0871	26.6118	9.07607	0	5.17048	0
LBY	1991	3.82369	24.189	26.6723	9.07607	0	5.17048	0
LBY	1992	4.49754	24.2467	26.7799	9.07607	0	5.17048	0
LBY	1993	4.79818	24.1475	26.8207	9.07607	0	5.17048	0
LBY	1994	0.941958	24.0767	27.0589	9.07607	0	5.17048	0
LBY	1995	4.27605	23.9619	27.3225	9.07607	0	5.17048	0
LBY	1996	4.02068	24.0519	27.4845	9.07607	0	5.17048	0
LBY	1997	2.82915	24.1475	27.5919	9.07607	0	5.17048	0
LBY	1998	3.06987	24.0265	27.6597	9.07607	0	5.17048	0
LBY	1999	2.82542	24.3068	27.7209	9.07607	0	5.17048	0
LBY	2000	3.22135	24.3687	27.8228	9.07607	0	5.17048	0
LBY	2001	3.99268	24.2526	27.9232	9.07607	0	5.17048	0
LBY	2002	0.19721	23.7437	28.0167	9.07607	0	5.17048	0
LBY	2003	3.71225	23.9928	28.138	9.07607	0	5.17048	0
LBY	2004	6.03251	24.2228	28.3016	9.07607	0	5.17048	0
LBY	2005	6.84771	24.5798	28.4578	9.07607	0	5.17048	0
LBY	2006	7.43502	24.7306	28.6434	9.07607	0	5.17048	0
LBY	2007	7.34449	24.9354	28.8981	9.07607	0	5.17048	0
LBY	2008	7.85435	25.1903	29.1558	9.07607	0	5.17048	0
LBY	2009	8.05859	24.8664	29.2606	9.07607	0	5.17048	0
LBY	2010	8.41308	25.0381	29.4372	9.07607	0	5.17048	0
LBY	2011	7.62868	24.27	29.6528	9.07607	0	5.17048	0
LBY	2012	8.75908	25.1288	29.7749	9.07607	0	5.17048	0
LBY	2013	7.6106	24.9053	29.8897	9.07607	0	5.17048	0
LBY	2014	6.61064	24.4393	29.9765	9.07607	0	5.17048	0
LBY	2015	6.85123	24.0483	30.0303	9.07607	0	5.17048	0
LBY	2016	5.84696	23.989	30.0414	9.07607	0	5.17048	0
LBY	2017	7.20989	24.3635	30.1278	9.07607	0	5.17048	0
LBY	2018	8.45849	24.6007	30.2417	9.07607	0	5.17048	0
LKA	1990	0.586623	22.8065	26.6118	8.55092	0	1.88114	0
LKA	1991	1.57836	22.9205	26.6723	8.55092	0	1.88114	0
LKA	1992	1.73537	22.9954	26.7799	8.55092	0	1.88114	0
LKA	1993	1.84577	23.0554	26.8207	8.55092	0	1.88114	0
LKA	1994	1.82503	23.1829	27.0589	8.55092	0	1.88114	0
LKA	1995	0.691646	23.2882	27.3225	8.55092	0	1.88114	0
LKA	1996	1.28564	23.3552	27.4845	8.55092	0	1.88114	0
LKA	1997	2.23655	23.438	27.5919	8.55092	0	1.88114	0
LKA	1998	1.75665	23.4833	27.6597	8.55092	0	1.88114	0
LKA	1999	2.21681	23.4769	27.7209	8.55092	0	1.88114	0
LKA	2000	2.55303	23.5144	27.8228	8.55092	0	1.88114	0
LKA	2001	1.76387	23.4769	27.9232	8.55092	0	1.88114	0
LKA	2002	2.42214	23.5266	28.0167	8.55092	0	1.88114	0
LKA	2003	2.88993	23.6624	28.138	8.55092	0	1.88114	0
LKA	2004	3.11836	23.7534	28.3016	8.55092	0	1.88114	0
LKA	2005	3.60002	23.9178	28.4578	8.55092	0	1.88114	0
LKA	2006	3.55068	24.0661	28.6434	8.55092	0	1.88114	0
LKA	2007	3.87114	24.2014	28.8981	8.55092	0	1.88114	0
LKA	2008	4.0833	24.4295	29.1558	8.55092	0	1.88114	0
LKA	2009	4.2558	24.4633	29.2606	8.55092	0	1.88114	0
LKA	2010	4.62883	24.761	29.4372	8.55092	0	1.88114	0
LKA	2011	5.01764	24.9023	29.6528	8.55092	0	1.88114	0
LKA	2012	5.08657	24.9486	29.7749	8.55092	0	1.88114	0
LKA	2013	5.20593	25.0314	29.8897	8.55092	0	1.88114	0
LKA	2014	5.51634	25.0978	29.9765	8.55092	0	1.88114	0
LKA	2015	5.55767	25.1128	30.0303	8.55092	0	1.88114	0
LKA	2016	5.61298	25.1349	30.0414	8.55092	0	1.88114	0
LKA	2017	5.73488	25.2006	30.1278	8.55092	0	1.88114	0
LKA	2018	5.83162	25.2108	30.2417	8.55092	0	1.88114	0
MAR	1990	2.85721	24.1311	26.6118	9.20544	0	3.82647	0
MAR	1991	3.66004	24.1983	26.6723	9.20544	0	3.82647	0
MAR	1992	3.70133	24.2408	26.7799	9.20544	0	3.82647	0
MAR	1993	3.29861	24.1796	26.8207	9.20544	0	3.82647	0
MAR	1994	2.14335	24.2956	27.0589	9.20544	0	3.82647	0
MAR	1995	3.6846	24.3868	27.3225	9.20544	0	3.82647	0
MAR	1996	2.84671	24.4891	27.4845	9.20544	0	3.82647	0
MAR	1997	3.76965	24.3894	27.5919	9.20544	0	3.82647	0
MAR	1998	4.45502	24.4562	27.6597	9.20544	0	3.82647	0
MAR	1999	4.01618	24.4514	27.7209	9.20544	0	3.82647	0
MAR	2000	4.06449	24.3843	27.8228	9.20544	0	3.82647	0
MAR	2001	4.43495	24.3996	27.9232	9.20544	0	3.82647	0
MAR	2002	4.80526	24.4657	28.0167	9.20544	0	3.82647	0
MAR	2003	5.08123	24.6764	28.138	9.20544	0	3.82647	0
MAR	2004	5.36604	24.8109	28.3016	9.20544	0	3.82647	0
MAR	2005	5.62554	24.8552	28.4578	9.20544	0	3.82647	0
MAR	2006	5.88463	24.9516	28.6434	9.20544	0	3.82647	0
MAR	2007	6.04628	25.0927	28.8981	9.20544	0	3.82647	0
MAR	2008	6.13511	25.2505	29.1558	9.20544	0	3.82647	0
MAR	2009	5.91671	25.2548	29.2606	9.20544	0	3.82647	0
MAR	2010	6.10872	25.258	29.4372	9.20544	0	3.82647	0
MAR	2011	6.16248	25.3384	29.6528	9.20544	0	3.82647	0
MAR	2012	6.33192	25.3113	29.7749	9.20544	0	3.82647	0
MAR	2013	6.27992	25.3961	29.8897	9.20544	0	3.82647	0
MAR	2014	6.25323	25.4237	29.9765	9.20544	0	3.82647	0
MAR	2015	6.27043	25.3384	30.0303	9.20544	0	3.82647	0
MAR	2016	6.31022	25.358	30.0414	9.20544	0	3.82647	0
MAR	2017	6.46734	25.4237	30.1278	9.20544	0	3.82647	0
MAR	2018	6.57582	25.494	30.2417	9.20544	0	3.82647	0
MDG	1990	1.53753	21.8482	26.6118	9.17744	0	4.07881	0
MDG	1991	0.681075	21.6978	26.6723	9.17744	0	4.07881	0
MDG	1992	0.565882	21.8285	26.7799	9.17744	0	4.07881	0
MDG	1993	0.300845	21.9382	26.8207	9.17744	0	4.07881	0
MDG	1994	-0.0294288	21.8152	27.0589	9.17744	0	4.07881	0
MDG	1995	1.65632	21.8738	27.3225	9.17744	0	4.07881	0
MDG	1996	1.1259	22.1096	27.4845	9.17744	0	4.07881	0
MDG	1997	1.15908	21.9902	27.5919	9.17744	0	4.07881	0
MDG	1998	0.557327	22.0424	27.6597	9.17744	0	4.07881	0
MDG	1999	1.59127	22.037	27.7209	9.17744	0	4.07881	0
MDG	2000	1.86439	22.0791	27.8228	9.17744	0	4.07881	0
MDG	2001	2.17917	22.234	27.9232	9.17744	0	4.07881	0
MDG	2002	2.42569	22.2049	28.0167	9.17744	0	4.07881	0
MDG	2003	1.94248	22.4225	28.138	9.17744	0	4.07881	0
MDG	2004	2.66553	22.1957	28.3016	9.17744	0	4.07881	0
MDG	2005	2.63799	22.3407	28.4578	9.17744	0	4.07881	0
MDG	2006	3.19426	22.4316	28.6434	9.17744	0	4.07881	0
MDG	2007	3.40176	22.7166	28.8981	9.17744	0	4.07881	0
MDG	2008	4.17879	22.965	29.1558	9.17744	0	4.07881	0
MDG	2009	3.99829	22.8692	29.2606	9.17744	0	4.07881	0
MDG	2010	4.65552	22.89	29.4372	9.17744	0	4.07881	0
MDG	2011	4.63474	23.0148	29.6528	9.17744	0	4.07881	0
MDG	2012	4.73848	23.0178	29.7749	9.17744	0	4.07881	0
MDG	2013	5.15146	23.0841	29.8897	9.17744	0	4.07881	0
MDG	2014	4.77312	23.0935	29.9765	9.17744	0	4.07881	0
MDG	2015	5.17969	22.9995	30.0303	9.17744	0	4.07881	0
MDG	2016	5.06842	23.0218	30.0414	9.17744	0	4.07881	0
MDG	2017	5.42156	23.1656	30.1278	9.17744	0	4.07881	0
MDG	2018	5.36698	23.2165	30.2417	9.17744	0	4.07881	0
MEX	1990	4.58127	26.2878	26.6118	9.43085	1	5.28034	0
MEX	1991	5.0019	26.4695	26.6723	9.43085	1	5.28034	0
MEX	1992	4.73606	26.6177	26.7799	9.43085	1	5.28034	0
MEX	1993	4.82689	26.9399	26.8207	9.43085	1	5.28034	0
MEX	1994	4.54179	26.9924	27.0589	9.43085	1	5.28034	0
MEX	1995	5.27145	26.6094	27.3225	9.43085	1	5.28034	0
MEX	1996	5.69454	26.7419	27.4845	9.43085	1	5.28034	0
MEX	1997	5.21298	26.9379	27.5919	9.43085	1	5.28034	0
MEX	1998	5.02197	26.9905	27.6597	9.43085	1	5.28034	0
MEX	1999	5.0706	27.1202	27.7209	9.43085	1	5.28034	0
MEX	2000	6.19085	27.2857	27.8228	9.43085	1	5.28034	0
MEX	2001	6.63663	27.3526	27.9232	9.43085	1	5.28034	0
MEX	2002	7.01682	27.3723	28.0167	9.43085	1	5.28034	0
MEX	2003	7.42476	27.3149	28.138	9.43085	1	5.28034	0
MEX	2004	7.66472	27.3851	28.3016	9.43085	1	5.28034	0
MEX	2005	7.70833	27.4998	28.4578	9.43085	1	5.28034	0
MEX	2006	7.86559	27.6057	28.6434	9.43085	1	5.28034	0
MEX	2007	8.0894	27.6798	28.8981	9.43085	1	5.28034	0
MEX	2008	8.21583	27.7354	29.1558	9.43085	1	5.28034	0
MEX	2009	8.25635	27.5257	29.2606	9.43085	1	5.28034	0
MEX	2010	8.82595	27.6893	29.4372	9.43085	1	5.28034	0
MEX	2011	9.14446	27.7965	29.6528	9.43085	1	5.28034	0
MEX	2012	9.12333	27.8133	29.7749	9.43085	1	5.28034	0
MEX	2013	9.23709	27.87	29.8897	9.43085	1	5.28034	0
MEX	2014	9.32653	27.901	29.9765	9.43085	1	5.28034	0
MEX	2015	9.21891	27.788	30.0303	9.43085	1	5.28034	0
MEX	2016	9.23948	27.708	30.0414	9.43085	1	5.28034	0
MEX	2017	9.37157	27.7794	30.1278	9.43085	1	5.28034	0
MEX	2018	9.55159	27.8299	30.2417	9.43085	1	5.28034	0
MNG	1990	2.42838	21.6633	26.6118	7.06651	0	5.05401	0
MNG	1991	2.99918	21.5904	26.6723	7.06651	0	5.05401	0
MNG	1992	3.86912	21.0009	26.7799	7.06651	0	5.05401	0
MNG	1993	4.23999	20.4593	26.8207	7.06651	0	5.05401	0
MNG	1994	4.33219	20.6464	27.0589	7.06651	0	5.05401	0
MNG	1995	4.61204	21.0948	27.3225	7.06651	0	5.05401	0
MNG	1996	4.8394	21.0234	27.4845	7.06651	0	5.05401	0
MNG	1997	5.23777	20.8888	27.5919	7.06651	0	5.05401	0
MNG	1998	5.19744	20.8366	27.6597	7.06651	0	5.05401	0
MNG	1999	5.26924	20.7815	27.7209	7.06651	0	5.05401	0
MNG	2000	5.35694	20.8543	27.8228	7.06651	0	5.05401	0
MNG	2001	5.47855	20.9623	27.9232	7.06651	0	5.05401	0
MNG	2002	5.40904	21.0597	28.0167	7.06651	0	5.05401	0
MNG	2003	5.65037	21.1933	28.138	7.06651	0	5.05401	0
MNG	2004	6.13113	21.4114	28.3016	7.06651	0	5.05401	0
MNG	2005	6.29085	21.6475	28.4578	7.06651	0	5.05401	0
MNG	2006	7.04255	21.95	28.6434	7.06651	0	5.05401	0
MNG	2007	7.18785	22.1655	28.8981	7.06651	0	5.05401	0
MNG	2008	7.33737	22.4496	29.1558	7.06651	0	5.05401	0
MNG	2009	7.1676	22.245	29.2606	7.06651	0	5.05401	0
MNG	2010	7.83087	22.696	29.4372	7.06651	0	5.05401	0
MNG	2011	8.20681	23.0651	29.6528	7.06651	0	5.05401	0
MNG	2012	8.27865	23.2329	29.7749	7.06651	0	5.05401	0
MNG	2013	8.1598	23.257	29.8897	7.06651	0	5.05401	0
MNG	2014	8.53142	23.2247	29.9765	7.06651	0	5.05401	0
MNG	2015	8.23025	23.1829	30.0303	7.06651	0	5.05401	0
MNG	2016	8.16994	23.1392	30.0414	7.06651	0	5.05401	0
MNG	2017	8.51837	23.1569	30.1278	7.06651	0	5.05401	0
MNG	2018	8.74516	23.2882	30.2417	7.06651	0	5.05401	0
MOZ	1990	4.09228	21.6435	26.6118	9.33672	0	4.38125	0
MOZ	1991	3.85528	21.905	26.6723	9.33672	0	4.38125	0
MOZ	1992	3.64782	21.5518	26.7799	9.33672	0	4.38125	0
MOZ	1993	1.8813	21.5946	26.8207	9.33672	0	4.38125	0
MOZ	1994	1.71847	21.6234	27.0589	9.33672	0	4.38125	0
MOZ	1995	0.0898407	21.6475	27.3225	9.33672	0	4.38125	0
MOZ	1996	-1.60944	21.9817	27.4845	9.33672	0	4.38125	0
MOZ	1997	-0.314711	22.1655	27.5919	9.33672	0	4.38125	0
MOZ	1998	-0.853316	22.3064	27.6597	9.33672	0	4.38125	0
MOZ	1999	1.19392	22.391	27.7209	9.33672	0	4.38125	0
MOZ	2000	2.17225	22.3367	27.8228	9.33672	0	4.38125	0
MOZ	2001	2.41529	22.2856	27.9232	9.33672	0	4.38125	0
MOZ	2002	3.11875	22.3387	28.0167	9.33672	0	4.38125	0
MOZ	2003	3.28997	22.446	28.138	9.33672	0	4.38125	0
MOZ	2004	3.79121	22.6446	28.3016	9.33672	0	4.38125	0
MOZ	2005	4.2976	22.7671	28.4578	9.33672	0	4.38125	0
MOZ	2006	4.37811	22.8407	28.6434	9.33672	0	4.38125	0
MOZ	2007	4.81934	22.9608	28.8981	9.33672	0	4.38125	0
MOZ	2008	4.90101	23.1656	29.1558	9.33672	0	4.38125	0
MOZ	2009	5.17933	23.112	29.2606	9.33672	0	4.38125	0
MOZ	2010	5.30511	23.0457	29.4372	9.33672	0	4.38125	0
MOZ	2011	5.54321	23.2959	29.6528	9.33672	0	4.38125	0
MOZ	2012	5.99834	23.4511	29.7749	9.33672	0	4.38125	0
MOZ	2013	6.11188	23.4959	29.8897	9.33672	0	4.38125	0
MOZ	2014	7.41035	23.5565	29.9765	9.33672	0	4.38125	0
MOZ	2015	6.11363	23.4179	30.0303	9.33672	0	4.38125	0
MOZ	2016	6.17352	23.112	30.0414	9.33672	0	4.38125	0
MOZ	2017	6.26968	23.2649	30.1278	9.33672	0	4.38125	0
MOZ	2018	6.47946	23.3974	30.2417	9.33672	0	4.38125	0
MUS	1990	-2.97937	21.6978	26.6118	9.11105	0	-1.58964	0
MUS	1991	0.316998	21.7741	26.6723	9.11105	0	-1.58964	0
MUS	1992	-1.98777	21.8926	26.7799	9.11105	0	-1.58964	0
MUS	1993	1.05187	21.905	26.8207	9.11105	0	-1.58964	0
MUS	1994	-2.59027	21.993	27.0589	9.11105	0	-1.58964	0
MUS	1995	-2.8824	22.1195	27.3225	9.11105	0	-1.58964	0
MUS	1996	-4.50986	22.2094	27.4845	9.11105	0	-1.58964	0
MUS	1997	-1.97328	22.156	27.5919	9.11105	0	-1.58964	0
MUS	1998	-0.463624	22.1512	27.6597	9.11105	0	-1.58964	0
MUS	1999	3.10861	22.1911	27.7209	9.11105	0	-1.58964	0
MUS	2000	3.37749	22.2623	27.8228	9.11105	0	-1.58964	0
MUS	2001	2.19199	22.2515	27.9232	9.11105	0	-1.58964	0
MUS	2002	1.54137	22.3002	28.0167	9.11105	0	-1.58964	0
MUS	2003	1.14039	22.4846	28.138	9.11105	0	-1.58964	0
MUS	2004	1.89526	22.6073	28.3016	9.11105	0	-1.58964	0
MUS	2005	2.11348	22.5935	28.4578	9.11105	0	-1.58964	0
MUS	2006	1.98993	22.6735	28.6434	9.11105	0	-1.58964	0
MUS	2007	1.61283	22.8213	28.8981	9.11105	0	-1.58964	0
MUS	2008	1.74117	23.0249	29.1558	9.11105	0	-1.58964	0
MUS	2009	1.79575	22.9348	29.2606	9.11105	0	-1.58964	0
MUS	2010	2.31203	23.0259	29.4372	9.11105	0	-1.58964	0
MUS	2011	2.2713	23.1656	29.6528	9.11105	0	-1.58964	0
MUS	2012	2.37437	23.1829	29.7749	9.11105	0	-1.58964	0
MUS	2013	2.49709	23.2165	29.8897	9.11105	0	-1.58964	0
MUS	2014	2.59311	23.2727	29.9765	9.11105	0	-1.58964	0
MUS	2015	2.73539	23.1829	30.0303	9.11105	0	-1.58964	0
MUS	2016	2.98072	23.2247	30.0414	9.11105	0	-1.58964	0
MUS	2017	3.10605	23.311	30.1278	9.11105	0	-1.58964	0
MUS	2018	3.62216	23.3765	30.2417	9.11105	0	-1.58964	0
MYS	1990	6.74779	24.5075	26.6118	8.37909	1	3.49755	0
MYS	1991	6.6896	24.6171	26.6723	8.37909	1	3.49755	0
MYS	1992	6.72127	24.8042	26.7799	8.37909	1	3.49755	0
MYS	1993	6.98837	24.9265	26.8207	8.37909	1	3.49755	0
MYS	1994	7.39201	25.0341	27.0589	8.37909	1	3.49755	0
MYS	1995	7.63294	25.2085	27.3225	8.37909	1	3.49755	0
MYS	1996	7.71687	25.3384	27.4845	8.37909	1	3.49755	0
MYS	1997	7.81797	25.3284	27.5919	8.37909	1	3.49755	0
MYS	1998	7.8916	25.0027	27.6597	8.37909	1	3.49755	0
MYS	1999	8.19029	25.094	27.7209	8.37909	1	3.49755	0
MYS	2000	8.60887	25.2644	27.8228	8.37909	1	3.49755	0
MYS	2001	8.73319	25.2537	27.9232	8.37909	1	3.49755	0
MYS	2002	9.13728	25.3384	28.0167	8.37909	1	3.49755	0
MYS	2003	9.54669	25.4237	28.138	8.37909	1	3.49755	0
MYS	2004	9.8071	25.5516	28.3016	8.37909	1	3.49755	0
MYS	2005	9.90887	25.6931	28.4578	8.37909	1	3.49755	0
MYS	2006	10.068	25.817	28.6434	8.37909	1	3.49755	0
MYS	2007	10.266	25.9911	28.8981	8.37909	1	3.49755	0
MYS	2008	10.3776	26.1657	29.1558	8.37909	1	3.49755	0
MYS	2009	10.3805	26.0315	29.2606	8.37909	1	3.49755	0
MYS	2010	10.8273	26.2645	29.4372	8.37909	1	3.49755	0
MYS	2011	11.0352	26.4204	29.6528	8.37909	1	3.49755	0
MYS	2012	10.9724	26.4727	29.7749	8.37909	1	3.49755	0
MYS	2013	11.003	26.5009	29.8897	8.37909	1	3.49755	0
MYS	2014	10.929	26.5463	29.9765	8.37909	1	3.49755	0
MYS	2015	10.8823	26.417	30.0303	8.37909	1	3.49755	0
MYS	2016	10.8005	26.417	30.0414	8.37909	1	3.49755	0
MYS	2017	10.9033	26.4758	30.1278	8.37909	1	3.49755	0
MYS	2018	11.0587	26.5926	30.2417	8.37909	1	3.49755	0
NGA	1990	2.0916	24.7122	26.6118	9.30205	0	4.52588	0
NGA	1991	1.81042	24.6171	26.6723	9.30205	0	4.52588	0
NGA	1992	1.78524	24.5903	26.7799	9.30205	0	4.52588	0
NGA	1993	-0.636767	24.0483	26.8207	9.30205	0	4.52588	0
NGA	1994	0.0629748	24.2437	27.0589	9.30205	0	4.52588	0
NGA	1995	4.08953	24.5097	27.3225	9.30205	0	4.52588	0
NGA	1996	1.92015	24.6571	27.4845	9.30205	0	4.52588	0
NGA	1997	2.36387	24.7215	27.5919	9.30205	0	4.52588	0
NGA	1998	3.31251	24.7233	27.6597	9.30205	0	4.52588	0
NGA	1999	5.20667	24.8076	27.7209	9.30205	0	4.52588	0
NGA	2000	5.67993	24.9632	27.8228	9.30205	0	4.52588	0
NGA	2001	5.42687	25.0273	27.9232	9.30205	0	4.52588	0
NGA	2002	4.8983	25.2813	28.0167	9.30205	0	4.52588	0
NGA	2003	4.27218	25.3772	28.138	9.30205	0	4.52588	0
NGA	2004	6.13681	25.6359	28.3016	9.30205	0	4.52588	0
NGA	2005	6.26732	25.8937	28.4578	9.30205	0	4.52588	0
NGA	2006	5.62673	26.1871	28.6434	9.30205	0	4.52588	0
NGA	2007	6.28691	26.3437	28.8981	9.30205	0	4.52588	0
NGA	2008	6.23425	26.5433	29.1558	9.30205	0	4.52588	0
NGA	2009	6.80042	26.4	29.2606	9.30205	0	4.52588	0
NGA	2010	6.97398	26.6177	29.4372	9.30205	0	4.52588	0
NGA	2011	7.36543	26.7394	29.6528	9.30205	0	4.52588	0
NGA	2012	7.14374	26.8523	29.7749	9.30205	0	4.52588	0
NGA	2013	7.34166	26.9674	29.8897	9.30205	0	4.52588	0
NGA	2014	7.88422	27.0654	29.9765	9.30205	0	4.52588	0
NGA	2015	7.1208	26.9278	30.0303	9.30205	0	4.52588	0
NGA	2016	6.80224	26.7272	30.0414	9.30205	0	4.52588	0
NGA	2017	7.38726	26.6529	30.1278	9.30205	0	4.52588	0
NGA	2018	7.53309	26.7072	30.2417	9.30205	0	4.52588	0
NLD	1990	5.99105	26.4853	26.6118	8.96586	0	1.42378	1
NLD	1991	6.06217	26.5163	26.6723	8.96586	0	1.42378	1
NLD	1992	6.23034	26.6177	26.7799	8.96586	0	1.42378	1
NLD	1993	6.57076	26.5926	26.8207	8.96586	0	1.42378	1
NLD	1994	6.56172	26.6608	27.0589	8.96586	0	1.42378	1
NLD	1995	6.70696	26.8369	27.3225	8.96586	0	1.42378	1
NLD	1996	6.82283	26.8325	27.4845	8.96586	0	1.42378	1
NLD	1997	6.97768	26.7564	27.5919	8.96586	0	1.42378	1
NLD	1998	6.72729	26.8055	27.6597	8.96586	0	1.42378	1
NLD	1999	6.91865	26.8258	27.7209	8.96586	0	1.42378	1
NLD	2000	7.11982	26.754	27.8228	8.96586	0	1.42378	1
NLD	2001	7.28371	26.7894	27.9232	8.96586	0	1.42378	1
NLD	2002	7.36083	26.8802	28.0167	8.96586	0	1.42378	1
NLD	2003	7.5688	27.0846	28.138	8.96586	0	1.42378	1
NLD	2004	7.99455	27.2109	28.3016	8.96586	0	1.42378	1
NLD	2005	7.98119	27.2527	28.4578	8.96586	0	1.42378	1
NLD	2006	8.20201	27.3204	28.6434	8.96586	0	1.42378	1
NLD	2007	8.50418	27.465	28.8981	8.96586	0	1.42378	1
NLD	2008	8.58809	27.5776	29.1558	8.96586	0	1.42378	1
NLD	2009	8.54197	27.4895	29.2606	8.96586	0	1.42378	1
NLD	2010	8.77625	27.465	29.4372	8.96586	0	1.42378	1
NLD	2011	9.06463	27.5301	29.6528	8.96586	0	1.42378	1
NLD	2012	9.07323	27.4555	29.7749	8.96586	0	1.42378	1
NLD	2013	9.18884	27.4998	29.8897	8.96586	0	1.42378	1
NLD	2014	9.14511	27.5156	29.9765	8.96586	0	1.42378	1
NLD	2015	9.08311	27.3631	30.0303	8.96586	0	1.42378	1
NLD	2016	9.18419	27.3877	30.0414	8.96586	0	1.42378	1
NLD	2017	9.32422	27.4471	30.1278	8.96586	0	1.42378	1
NLD	2018	9.41762	27.5411	30.2417	8.96586	0	1.42378	1
NOR	1990	5.13058	25.5108	26.6118	8.85809	0	3.65066	1
NOR	1991	5.48955	25.5273	26.6723	8.85809	0	3.65066	1
NOR	1992	5.10624	25.5985	26.7799	8.85809	0	3.65066	1
NOR	1993	4.88721	25.5191	26.8207	8.85809	0	3.65066	1
NOR	1994	5.00917	25.5675	27.0589	8.85809	0	3.65066	1
NOR	1995	5.41528	25.7471	27.3225	8.85809	0	3.65066	1
NOR	1996	5.36321	25.8231	27.4845	8.85809	0	3.65066	1
NOR	1997	5.93635	25.8047	27.5919	8.85809	0	3.65066	1
NOR	1998	5.71891	25.7602	27.6597	8.85809	0	3.65066	1
NOR	1999	6.18258	25.8109	27.7209	8.85809	0	3.65066	1
NOR	2000	6.2908	25.8649	27.8228	8.85809	0	3.65066	1
NOR	2001	6.34645	25.8823	27.9232	8.85809	0	3.65066	1
NOR	2002	6.8282	25.9963	28.0167	8.85809	0	3.65066	1
NOR	2003	6.76334	26.157	28.138	8.85809	0	3.65066	1
NOR	2004	7.24155	26.2992	28.3016	8.85809	0	3.65066	1
NOR	2005	7.04279	26.4566	28.4578	8.85809	0	3.65066	1
NOR	2006	7.13018	26.5668	28.6434	8.85809	0	3.65066	1
NOR	2007	7.38636	26.7172	28.8981	8.85809	0	3.65066	1
NOR	2008	7.67014	26.861	29.1558	8.85809	0	3.65066	1
NOR	2009	8.02071	26.6817	29.2606	8.85809	0	3.65066	1
NOR	2010	8.08112	26.7847	29.4372	8.85809	0	3.65066	1
NOR	2011	8.19444	26.9359	29.6528	8.85809	0	3.65066	1
NOR	2012	8.02878	26.9577	29.7749	8.85809	0	3.65066	1
NOR	2013	8.15581	26.9848	29.8897	8.85809	0	3.65066	1
NOR	2014	8.40631	26.9359	29.9765	8.85809	0	3.65066	1
NOR	2015	8.3302	26.6817	30.0303	8.85809	0	3.65066	1
NOR	2016	8.06768	26.6395	30.0414	8.85809	0	3.65066	1
NOR	2017	8.04803	26.7122	30.1278	8.85809	0	3.65066	1
NOR	2018	8.1371	26.7986	30.2417	8.85809	0	3.65066	1
NPL	1990	1.60415	22.0125	26.6118	8.05862	0	2.68908	0
NPL	1991	0.361861	22.0894	26.6723	8.05862	0	2.68908	0
NPL	1992	-0.274437	21.947	26.7799	8.05862	0	2.68908	0
NPL	1993	0.632866	22.0207	26.8207	8.05862	0	2.68908	0
NPL	1994	0.716375	22.1269	27.0589	8.05862	0	2.68908	0
NPL	1995	-1.62455	22.2049	27.3225	8.05862	0	2.68908	0
NPL	1996	1.06471	22.2318	27.4845	8.05862	0	2.68908	0
NPL	1997	2.26799	22.3166	27.5919	8.05862	0	2.68908	0
NPL	1998	1.65192	22.3043	27.6597	8.05862	0	2.68908	0
NPL	1999	2.12118	22.3387	27.7209	8.05862	0	2.68908	0
NPL	2000	1.96571	22.4262	27.8228	8.05862	0	2.68908	0
NPL	2001	1.53277	22.5167	27.9232	8.05862	0	2.68908	0
NPL	2002	1.66374	22.5233	28.0167	8.05862	0	2.68908	0
NPL	2003	1.67672	22.5686	28.138	8.05862	0	2.68908	0
NPL	2004	2.10788	22.707	28.3016	8.05862	0	2.68908	0
NPL	2005	2.13971	22.8188	28.4578	8.05862	0	2.68908	0
NPL	2006	2.11445	22.9249	28.6434	8.05862	0	2.68908	0
NPL	2007	2.69395	23.0554	28.8981	8.05862	0	2.68908	0
NPL	2008	1.78909	23.249	29.1558	8.05862	0	2.68908	0
NPL	2009	1.66051	23.2805	29.2606	8.05862	0	2.68908	0
NPL	2010	2.43261	23.4959	29.4372	8.05862	0	2.68908	0
NPL	2011	2.62757	23.6624	29.6528	8.05862	0	2.68908	0
NPL	2012	3.38468	23.6624	29.7749	8.05862	0	2.68908	0
NPL	2013	3.7666	23.6834	29.8897	8.05862	0	2.68908	0
NPL	2014	3.84596	23.719	29.9765	8.05862	0	2.68908	0
NPL	2015	3.06937	23.7867	30.0303	8.05862	0	2.68908	0
NPL	2016	3.1087	23.7773	30.0414	8.05862	0	2.68908	0
NPL	2017	2.8406	23.9381	30.1278	8.05862	0	2.68908	0
NPL	2018	3.08856	24.0836	30.2417	8.05862	0	2.68908	0
NZL	1990	4.85228	24.541	26.6118	9.30937	1	3.28848	1
NZL	1991	5.13429	24.4775	26.6723	9.30937	1	3.28848	1
NZL	1992	5.63467	24.4514	26.7799	9.30937	1	3.28848	1
NZL	1993	5.58082	24.5691	26.8207	9.30937	1	3.28848	1
NZL	1994	5.75774	24.736	27.0589	9.30937	1	3.28848	1
NZL	1995	5.84595	24.8806	27.3225	9.30937	1	3.28848	1
NZL	1996	5.99935	24.9732	27.4845	9.30937	1	3.28848	1
NZL	1997	5.84762	24.9144	27.5919	9.30937	1	3.28848	1
NZL	1998	6.01039	24.7522	27.6597	9.30937	1	3.28848	1
NZL	1999	6.17654	24.7974	27.7209	9.30937	1	3.28848	1
NZL	2000	6.45878	24.686	27.8228	9.30937	1	3.28848	1
NZL	2001	6.60216	24.7104	27.9232	9.30937	1	3.28848	1
NZL	2002	6.68873	24.922	28.0167	9.30937	1	3.28848	1
NZL	2003	6.93075	25.204	28.138	9.30937	1	3.28848	1
NZL	2004	7.25118	25.3677	28.3016	9.30937	1	3.28848	1
NZL	2005	7.19043	25.4682	28.4578	9.30937	1	3.28848	1
NZL	2006	7.18092	25.4418	28.6434	9.30937	1	3.28848	1
NZL	2007	7.3378	25.6432	28.8981	9.30937	1	3.28848	1
NZL	2008	7.54499	25.6136	29.1558	9.30937	1	3.28848	1
NZL	2009	7.81428	25.5191	29.2606	9.30937	1	3.28848	1
NZL	2010	8.23086	25.7137	29.4372	9.30937	1	3.28848	1
NZL	2011	8.51529	25.8472	29.6528	9.30937	1	3.28848	1
NZL	2012	8.66667	25.8937	29.7749	9.30937	1	3.28848	1
NZL	2013	9.01815	25.9755	29.8897	9.30937	1	3.28848	1
NZL	2014	9.15954	26.0266	29.9765	9.30937	1	3.28848	1
NZL	2015	8.79229	25.8994	30.0303	9.30937	1	3.28848	1
NZL	2016	8.87398	25.9597	30.0414	9.30937	1	3.28848	1
NZL	2017	9.14547	26.0365	30.1278	9.30937	1	3.28848	1
NZL	2018	9.31269	26.0463	30.2417	9.30937	1	3.28848	1
OMN	1990	4.83212	23.1829	26.6118	8.64083	0	3.43267	0
OMN	1991	5.99048	23.1481	26.6723	8.64083	0	3.43267	0
OMN	1992	6.10235	23.249	26.7799	8.64083	0	3.43267	0
OMN	1993	6.32985	23.249	26.8207	8.64083	0	3.43267	0
OMN	1994	6.02434	23.2805	27.0589	8.64083	0	3.43267	0
OMN	1995	6.17694	23.3479	27.3225	8.64083	0	3.43267	0
OMN	1996	6.7196	23.4511	27.4845	8.64083	0	3.43267	0
OMN	1997	7.20452	23.4833	27.5919	8.64083	0	3.43267	0
OMN	1998	6.5322	23.3694	27.6597	8.64083	0	3.43267	0
OMN	1999	6.4542	23.4769	27.7209	8.64083	0	3.43267	0
OMN	2000	8.08563	23.6937	27.8228	8.64083	0	3.43267	0
OMN	2001	7.38373	23.6937	27.9232	8.64083	0	3.43267	0
OMN	2002	7.27741	23.724	28.0167	8.64083	0	3.43267	0
OMN	2003	7.59481	23.796	28.138	8.64083	0	3.43267	0
OMN	2004	8.36238	23.9341	28.3016	8.64083	0	3.43267	0
OMN	2005	8.329	24.1605	28.4578	8.64083	0	3.43267	0
OMN	2006	8.72098	24.3396	28.6434	8.64083	0	3.43267	0
OMN	2007	8.81266	24.4633	28.8981	8.64083	0	3.43267	0
OMN	2008	9.36283	24.8325	29.1558	8.64083	0	3.43267	0
OMN	2009	8.58345	24.6028	29.2606	8.64083	0	3.43267	0
OMN	2010	9.18572	24.794	29.4372	8.64083	0	3.43267	0
OMN	2011	9.60703	24.9413	29.6528	8.64083	0	3.43267	0
OMN	2012	9.73818	25.0632	29.7749	8.64083	0	3.43267	0
OMN	2013	9.95197	25.0902	29.8897	8.64083	0	3.43267	0
OMN	2014	10.0783	25.1189	29.9765	8.64083	0	3.43267	0
OMN	2015	9.61928	24.9559	30.0303	8.64083	0	3.43267	0
OMN	2016	9.38237	24.9114	30.0414	8.64083	0	3.43267	0
OMN	2017	9.47468	24.9831	30.1278	8.64083	0	3.43267	0
OMN	2018	9.83677	25.0965	30.2417	8.64083	0	3.43267	0
PAK	1990	4.43876	24.4121	26.6118	8.26433	0	4.47763	0
PAK	1991	4.49116	24.541	26.6723	8.26433	0	4.47763	0
PAK	1992	4.51706	24.6069	26.7799	8.26433	0	4.47763	0
PAK	1993	4.56857	24.6648	26.8207	8.26433	0	4.47763	0
PAK	1994	5.08714	24.6726	27.0589	8.26433	0	4.47763	0
PAK	1995	5.40646	24.8276	27.3225	8.26433	0	4.47763	0
PAK	1996	5.83562	24.8712	27.4845	8.26433	0	4.47763	0
PAK	1997	5.93795	24.8568	27.5919	8.26433	0	4.47763	0
PAK	1998	5.96654	24.8536	27.6597	8.26433	0	4.47763	0
PAK	1999	5.96666	24.8664	27.7209	8.26433	0	4.47763	0
PAK	2000	6.19866	25.0273	27.8228	8.26433	0	4.47763	0
PAK	2001	6.36624	25.0041	27.9232	8.26433	0	4.47763	0
PAK	2002	6.32328	25.0041	28.0167	8.26433	0	4.47763	0
PAK	2003	6.35456	25.1445	28.138	8.26433	0	4.47763	0
PAK	2004	6.3882	25.3082	28.3016	8.26433	0	4.47763	0
PAK	2005	6.72479	25.4237	28.4578	8.26433	0	4.47763	0
PAK	2006	6.9149	25.6432	28.6434	8.26433	0	4.47763	0
PAK	2007	7.00783	25.7471	28.8981	8.26433	0	4.47763	0
PAK	2008	6.91481	25.8591	29.1558	8.26433	0	4.47763	0
PAK	2009	7.13782	25.8472	29.2606	8.26433	0	4.47763	0
PAK	2010	7.45586	25.8994	29.4372	8.26433	0	4.47763	0
PAK	2011	7.66052	26.0892	29.6528	8.26433	0	4.47763	0
PAK	2012	8.05236	26.1349	29.7749	8.26433	0	4.47763	0
PAK	2013	8.07311	26.1657	29.8897	8.26433	0	4.47763	0
PAK	2014	7.92313	26.2204	29.9765	8.26433	0	4.47763	0
PAK	2015	7.81548	26.3254	30.0303	8.26433	0	4.47763	0
PAK	2016	7.55084	26.3545	30.0414	8.26433	0	4.47763	0
PAK	2017	7.513	26.4436	30.1278	8.26433	0	4.47763	0
PAK	2018	7.68848	26.4695	30.2417	8.26433	0	4.47763	0
PER	1990	4.45925	23.9966	26.6118	9.72114	1	4.8561	0
PER	1991	5.68496	24.27	26.6723	9.72114	1	4.8561	0
PER	1992	5.73681	24.3096	26.7799	9.72114	1	4.8561	0
PER	1993	5.51789	24.2843	26.8207	9.72114	1	4.8561	0
PER	1994	5.95138	24.5277	27.0589	9.72114	1	4.8561	0
PER	1995	6.13018	24.6992	27.3225	9.72114	1	4.8561	0
PER	1996	6.25869	24.736	27.4845	9.72114	1	4.8561	0
PER	1997	6.42485	24.7854	27.5919	9.72114	1	4.8561	0
PER	1998	5.66344	24.7396	27.6597	9.72114	1	4.8561	0
PER	1999	5.73643	24.6393	27.7209	9.72114	1	4.8561	0
PER	2000	6.3284	24.6687	27.8228	9.72114	1	4.8561	0
PER	2001	6.21067	24.6745	27.9232	9.72114	1	4.8561	0
PER	2002	6.59524	24.727	28.0167	9.72114	1	4.8561	0
PER	2003	6.6337	24.7957	28.138	9.72114	1	4.8561	0
PER	2004	7.32853	24.925	28.3016	9.72114	1	4.8561	0
PER	2005	7.72518	25.0553	28.4578	9.72114	1	4.8561	0
PER	2006	7.96394	25.2074	28.6434	9.72114	1	4.8561	0
PER	2007	8.36566	25.3482	28.8981	9.72114	1	4.8561	0
PER	2008	8.45012	25.5191	29.1558	9.72114	1	4.8561	0
PER	2009	8.33554	25.5191	29.2606	9.72114	1	4.8561	0
PER	2010	8.71857	25.7205	29.4372	9.72114	1	4.8561	0
PER	2011	8.97028	25.8708	29.6528	9.72114	1	4.8561	0
PER	2012	9.04488	25.986	29.7749	9.72114	1	4.8561	0
PER	2013	9.04647	26.0266	29.8897	9.72114	1	4.8561	0
PER	2014	9.01893	26.0266	29.9765	9.72114	1	4.8561	0
PER	2015	9.01259	25.9703	30.0303	9.72114	1	4.8561	0
PER	2016	9.14988	25.9808	30.0414	9.72114	1	4.8561	0
PER	2017	9.47978	26.0751	30.1278	9.72114	1	4.8561	0
PER	2018	9.63392	26.1259	30.2417	9.72114	1	4.8561	0
PHL	1990	4.50287	24.5143	26.6118	7.95519	1	3.4002	0
PHL	1991	4.87123	24.5388	26.6723	7.95519	1	3.4002	0
PHL	1992	5.04411	24.6936	26.7799	7.95519	1	3.4002	0
PHL	1993	5.36357	24.7196	26.8207	7.95519	1	3.4002	0
PHL	1994	5.60726	24.8837	27.0589	7.95519	1	3.4002	0
PHL	1995	5.61941	25.0287	27.3225	7.95519	1	3.4002	0
PHL	1996	5.91987	25.1397	27.4845	7.95519	1	3.4002	0
PHL	1997	5.7909	25.1336	27.5919	7.95519	1	3.4002	0
PHL	1998	6.24799	25.0027	27.6597	7.95519	1	3.4002	0
PHL	1999	6.81074	25.1421	27.7209	7.95519	1	3.4002	0
PHL	2000	7.425	25.1177	27.8228	7.95519	1	3.4002	0
PHL	2001	7.57317	25.0579	27.9232	7.95519	1	3.4002	0
PHL	2002	8.07606	25.1226	28.0167	7.95519	1	3.4002	0
PHL	2003	8.74978	25.1529	28.138	7.95519	1	3.4002	0
PHL	2004	9.11186	25.2385	28.3016	7.95519	1	3.4002	0
PHL	2005	9.46269	25.358	28.4578	7.95519	1	3.4002	0
PHL	2006	9.77997	25.5273	28.6434	7.95519	1	3.4002	0
PHL	2007	10.0488	25.7272	28.8981	7.95519	1	3.4002	0
PHL	2008	9.87858	25.8823	29.1558	7.95519	1	3.4002	0
PHL	2009	9.38728	25.8472	29.2606	7.95519	1	3.4002	0
PHL	2010	9.6927	26.0216	29.4372	7.95519	1	3.4002	0
PHL	2011	9.79772	26.1349	29.6528	7.95519	1	3.4002	0
PHL	2012	9.88725	26.2447	29.7749	7.95519	1	3.4002	0
PHL	2013	9.80943	26.3291	29.8897	7.95519	1	3.4002	0
PHL	2014	9.95443	26.3758	29.9765	7.95519	1	3.4002	0
PHL	2015	9.85336	26.4034	30.0303	7.95519	1	3.4002	0
PHL	2016	9.76148	26.4436	30.0414	7.95519	1	3.4002	0
PHL	2017	9.86248	26.4727	30.1278	7.95519	1	3.4002	0
PHL	2018	9.93411	26.5254	30.2417	7.95519	1	3.4002	0
PNG	1990	1.82719	21.8926	26.6118	8.75526	1	3.8348	0
PNG	1991	2.31184	22.0556	26.6723	8.75526	1	3.8348	0
PNG	1992	4.58188	22.2003	26.7799	8.75526	1	3.8348	0
PNG	1993	4.65368	22.3267	26.8207	8.75526	1	3.8348	0
PNG	1994	4.92616	22.428	27.0589	8.75526	1	3.8348	0
PNG	1995	4.35367	22.258	27.3225	8.75526	1	3.8348	0
PNG	1996	4.59506	22.3642	27.4845	8.75526	1	3.8348	0
PNG	1997	4.33981	22.3206	27.5919	8.75526	1	3.8348	0
PNG	1998	3.50814	22.0556	27.6597	8.75526	1	3.8348	0
PNG	1999	4.44857	21.9703	27.7209	8.75526	1	3.8348	0
PNG	2000	5.30194	21.9817	27.8228	8.75526	1	3.8348	0
PNG	2001	4.80716	21.8482	27.9232	8.75526	1	3.8348	0
PNG	2002	5.07307	21.8219	28.0167	8.75526	1	3.8348	0
PNG	2003	5.44273	21.9874	28.138	8.75526	1	3.8348	0
PNG	2004	5.49345	22.0919	28.3016	8.75526	1	3.8348	0
PNG	2005	5.73485	22.3064	28.4578	8.75526	1	3.8348	0
PNG	2006	5.9704	22.8407	28.6434	8.75526	1	3.8348	0
PNG	2007	6.1492	22.9798	28.8981	8.75526	1	3.8348	0
PNG	2008	6.23678	23.1829	29.1558	8.75526	1	3.8348	0
PNG	2009	5.87866	23.1743	29.2606	8.75526	1	3.8348	0
PNG	2010	6.6598	23.3835	29.4372	8.75526	1	3.8348	0
PNG	2011	6.70526	23.6136	29.6528	8.75526	1	3.8348	0
PNG	2012	6.4672	23.782	29.7749	8.75526	1	3.8348	0
PNG	2013	6.68498	23.782	29.8897	8.75526	1	3.8348	0
PNG	2014	7.25729	23.8674	29.9765	8.75526	1	3.8348	0
PNG	2015	7.54187	23.8006	30.0303	8.75526	1	3.8348	0
PNG	2016	7.41526	23.7582	30.0414	8.75526	1	3.8348	0
PNG	2017	7.63037	23.8279	30.1278	8.75526	1	3.8348	0
PNG	2018	7.93486	23.876	30.2417	8.75526	1	3.8348	0
POL	1990	5.53194	24.9129	26.6118	8.84619	0	3.44261	0
POL	1991	4.47907	25.1718	26.6723	8.84619	0	3.44261	0
POL	1992	4.50207	25.2697	26.7799	8.84619	0	3.44261	0
POL	1993	5.41121	25.2876	26.8207	8.84619	0	3.44261	0
POL	1994	4.65445	25.4328	27.0589	8.84619	0	3.44261	0
POL	1995	4.42589	25.6791	27.3225	8.84619	0	3.44261	0
POL	1996	3.85896	25.7984	27.4845	8.84619	0	3.44261	0
POL	1997	3.46642	25.7922	27.5919	8.84619	0	3.44261	0
POL	1998	4.02324	25.8823	27.6597	8.84619	0	3.44261	0
POL	1999	5.06127	25.8591	27.7209	8.84619	0	3.44261	0
POL	2000	5.05409	25.8708	27.8228	8.84619	0	3.44261	0
POL	2001	5.42225	25.9755	27.9232	8.84619	0	3.44261	0
POL	2002	5.38723	26.0166	28.0167	8.84619	0	3.44261	0
POL	2003	5.88366	26.1078	28.138	8.84619	0	3.44261	0
POL	2004	6.18841	26.2645	28.3016	8.84619	0	3.44261	0
POL	2005	6.32422	26.4469	28.4578	8.84619	0	3.44261	0
POL	2006	6.5049	26.5668	28.6434	8.84619	0	3.44261	0
POL	2007	7.01346	26.7847	28.8981	8.84619	0	3.44261	0
POL	2008	7.24004	27.0037	29.1558	8.84619	0	3.44261	0
POL	2009	7.31456	26.81	29.2606	8.84619	0	3.44261	0
POL	2010	7.43725	26.895	29.4372	8.84619	0	3.44261	0
POL	2011	7.62573	26.9943	29.6528	8.84619	0	3.44261	0
POL	2012	7.59981	26.9379	29.7749	8.84619	0	3.44261	0
POL	2013	7.71437	26.9848	29.8897	8.84619	0	3.44261	0
POL	2014	7.98725	27.0241	29.9765	8.84619	0	3.44261	0
POL	2015	7.91861	26.8929	30.0303	8.84619	0	3.44261	0
POL	2016	7.83719	26.8802	30.0414	8.84619	0	3.44261	0
POL	2017	8.11711	26.9886	30.1278	8.84619	0	3.44261	0
POL	2018	8.20146	27.0966	30.2417	8.84619	0	3.44261	0
PRT	1990	3.52281	25.0889	26.6118	9.17737	0	2.22151	1
PRT	1991	3.18209	25.2141	26.6723	9.17737	0	2.22151	1
PRT	1992	3.13232	25.4054	26.7799	9.17737	0	2.22151	1
PRT	1993	3.64837	25.2771	26.8207	9.17737	0	2.22151	1
PRT	1994	2.74451	25.3254	27.0589	9.17737	0	2.22151	1
PRT	1995	3.65426	25.494	27.3225	9.17737	0	2.22151	1
PRT	1996	3.42325	25.5355	27.4845	9.17737	0	2.22151	1
PRT	1997	3.79959	25.4854	27.5919	9.17737	0	2.22151	1
PRT	1998	3.29424	25.5435	27.6597	9.17737	0	2.22151	1
PRT	1999	3.64595	25.5675	27.7209	9.17737	0	2.22151	1
PRT	2000	3.84906	25.494	27.8228	9.17737	0	2.22151	1
PRT	2001	4.272	25.5273	27.9232	9.17737	0	2.22151	1
PRT	2002	4.4153	25.6211	28.0167	9.17737	0	2.22151	1
PRT	2003	5.27087	25.8292	28.138	9.17737	0	2.22151	1
PRT	2004	5.63837	25.965	28.3016	9.17737	0	2.22151	1
PRT	2005	5.78056	26.0065	28.4578	9.17737	0	2.22151	1
PRT	2006	5.86887	26.0656	28.6434	9.17737	0	2.22151	1
PRT	2007	5.97729	26.2039	28.8981	9.17737	0	2.22151	1
PRT	2008	5.9598	26.2916	29.1558	9.17737	0	2.22151	1
PRT	2009	6.16907	26.2204	29.2606	9.17737	0	2.22151	1
PRT	2010	6.62561	26.1955	29.4372	9.17737	0	2.22151	1
PRT	2011	7.05812	26.2245	29.6528	9.17737	0	2.22151	1
PRT	2012	7.32501	26.0985	29.7749	9.17737	0	2.22151	1
PRT	2013	7.2451	26.1438	29.8897	9.17737	0	2.22151	1
PRT	2014	7.4175	26.1613	29.9765	9.17737	0	2.22151	1
PRT	2015	7.29427	26.0166	30.0303	9.17737	0	2.22151	1
PRT	2016	7.36577	26.0511	30.0414	9.17737	0	2.22151	1
PRT	2017	7.66486	26.1123	30.1278	9.17737	0	2.22151	1
PRT	2018	7.71849	26.1955	30.2417	9.17737	0	2.22151	1
PRY	1990	3.08069	22.4828	26.6118	9.81528	0	3.70574	0
PRY	1991	2.98664	22.6663	26.6723	9.81528	0	3.70574	0
PRY	1992	3.23463	22.6918	26.7799	9.81528	0	3.70574	0
PRY	1993	0.790728	22.7043	26.8207	9.81528	0	3.70574	0
PRY	1994	0.859932	22.7863	27.0589	9.81528	0	3.70574	0
PRY	1995	3.30923	22.9271	27.3225	9.81528	0	3.70574	0
PRY	1996	0.835948	23.0046	27.4845	9.81528	0	3.70574	0
PRY	1997	-0.407968	23.0228	27.5919	9.81528	0	3.70574	0
PRY	1998	0.628075	22.949	27.6597	9.81528	0	3.70574	0
PRY	1999	0.604862	22.9026	27.7209	9.81528	0	3.70574	0
PRY	2000	1.17093	22.9048	27.8228	9.81528	0	3.70574	0
PRY	2001	1.04134	22.8633	27.9232	9.81528	0	3.70574	0
PRY	2002	2.06344	22.6973	28.0167	9.81528	0	3.70574	0
PRY	2003	2.54475	22.7632	28.138	9.81528	0	3.70574	0
PRY	2004	4.06519	22.9871	28.3016	9.81528	0	3.70574	0
PRY	2005	4.06998	23.0935	28.4578	9.81528	0	3.70574	0
PRY	2006	3.98295	23.3185	28.6434	9.81528	0	3.70574	0
PRY	2007	2.97859	23.6081	28.8981	9.81528	0	3.70574	0
PRY	2008	3.23171	23.926	29.1558	9.81528	0	3.70574	0
PRY	2009	3.31255	23.8279	29.2606	9.81528	0	3.70574	0
PRY	2010	3.82067	24.0265	29.4372	9.81528	0	3.70574	0
PRY	2011	3.79343	24.2408	29.6528	9.81528	0	3.70574	0
PRY	2012	3.86862	24.2288	29.7749	9.81528	0	3.70574	0
PRY	2013	4.10606	24.3765	29.8897	9.81528	0	3.70574	0
PRY	2014	4.03327	24.4196	29.9765	9.81528	0	3.70574	0
PRY	2015	3.73582	24.3123	30.0303	9.81528	0	3.70574	0
PRY	2016	3.10848	24.3096	30.0414	9.81528	0	3.70574	0
PRY	2017	3.49358	24.3868	30.1278	9.81528	0	3.70574	0
PRY	2018	3.69712	24.4319	30.2417	9.81528	0	3.70574	0
QAT	1990	3.21205	22.7193	26.6118	8.72663	0	0.141586	0
QAT	1991	4.38078	22.6519	26.6723	8.72663	0	0.141586	0
QAT	1992	4.23654	22.758	26.7799	8.72663	0	0.141586	0
QAT	1993	3.73688	22.6918	26.8207	8.72663	0	0.141586	0
QAT	1994	3.86809	22.7207	27.0589	8.72663	0	0.141586	0
QAT	1995	4.50123	22.8201	27.3225	8.72663	0	0.141586	0
QAT	1996	3.89902	22.9271	27.4845	8.72663	0	0.141586	0
QAT	1997	4.77199	23.1481	27.5919	8.72663	0	0.141586	0
QAT	1998	3.81355	23.0554	27.6597	8.72663	0	0.141586	0
QAT	1999	4.14721	23.241	27.7209	8.72663	0	0.141586	0
QAT	2000	6.09572	23.6025	27.8228	8.72663	0	0.141586	0
QAT	2001	5.93763	23.5855	27.9232	8.72663	0	0.141586	0
QAT	2002	5.16509	23.6885	28.0167	8.72663	0	0.141586	0
QAT	2003	5.68048	23.8803	28.138	8.72663	0	0.141586	0
QAT	2004	5.81246	24.1796	28.3016	8.72663	0	0.141586	0
QAT	2005	6.15858	24.5188	28.4578	8.72663	0	0.141586	0
QAT	2006	6.3309	24.8325	28.6434	8.72663	0	0.141586	0
QAT	2007	6.376	25.1015	28.8981	8.72663	0	0.141586	0
QAT	2008	7.17891	25.4682	29.1558	8.72663	0	0.141586	0
QAT	2009	7.224	25.3062	29.2606	8.72663	0	0.141586	0
QAT	2010	7.80212	25.5516	29.4372	8.72663	0	0.141586	0
QAT	2011	8.45308	25.8472	29.6528	8.72663	0	0.141586	0
QAT	2012	8.89005	25.9544	29.7749	8.72663	0	0.141586	0
QAT	2013	9.03911	26.0166	29.8897	8.72663	0	0.141586	0
QAT	2014	9.02541	26.0511	29.9765	8.72663	0	0.141586	0
QAT	2015	8.43266	25.8109	30.0303	8.72663	0	0.141586	0
QAT	2016	8.29272	25.7471	30.0414	8.72663	0	0.141586	0
QAT	2017	8.75869	25.8413	30.1278	8.72663	0	0.141586	0
QAT	2018	9.11228	25.9808	30.2417	8.72663	0	0.141586	0
ROU	1990	5.36474	24.3868	26.6118	8.8162	0	3.17133	0
ROU	1991	5.29351	24.0906	26.6723	8.8162	0	3.17133	0
ROU	1992	5.35394	23.9461	26.7799	8.8162	0	3.17133	0
ROU	1993	5.93712	23.9966	26.8207	8.8162	0	3.17133	0
ROU	1994	5.65761	24.1278	27.0589	8.8162	0	3.17133	0
ROU	1995	5.24719	24.3449	27.3225	8.8162	0	3.17133	0
ROU	1996	4.29696	24.3315	27.4845	8.8162	0	3.17133	0
ROU	1997	4.28308	24.2956	27.5919	8.8162	0	3.17133	0
ROU	1998	2.99152	24.4538	27.6597	8.8162	0	3.17133	0
ROU	1999	3.82061	24.3068	27.7209	8.8162	0	3.17133	0
ROU	2000	4.67402	24.3423	27.8228	8.8162	0	3.17133	0
ROU	2001	4.64208	24.4221	27.9232	8.8162	0	3.17133	0
ROU	2002	5.96568	24.5541	28.0167	8.8162	0	3.17133	0
ROU	2003	6.154	24.7803	28.138	8.8162	0	3.17133	0
ROU	2004	5.78206	25.0408	28.3016	8.8162	0	3.17133	0
ROU	2005	5.67809	25.3133	28.4578	8.8162	0	3.17133	0
ROU	2006	5.45063	25.5273	28.6434	8.8162	0	3.17133	0
ROU	2007	5.64174	25.8881	28.8981	8.8162	0	3.17133	0
ROU	2008	5.88835	26.0892	29.1558	8.8162	0	3.17133	0
ROU	2009	6.07234	25.8823	29.2606	8.8162	0	3.17133	0
ROU	2010	6.6265	25.8353	29.4372	8.8162	0	3.17133	0
ROU	2011	6.85399	25.9328	29.6528	8.8162	0	3.17133	0
ROU	2012	6.88738	25.8649	29.7749	8.8162	0	3.17133	0
ROU	2013	7.09836	25.9755	29.8897	8.8162	0	3.17133	0
ROU	2014	7.33112	26.0216	29.9765	8.8162	0	3.17133	0
ROU	2015	7.16965	25.905	30.0303	8.8162	0	3.17133	0
ROU	2016	7.27443	25.9597	30.0414	8.8162	0	3.17133	0
ROU	2017	7.50805	26.0751	30.1278	8.8162	0	3.17133	0
ROU	2018	7.68305	26.2039	30.2417	8.8162	0	3.17133	0
SAU	1990	4.37767	25.494	26.6118	8.79561	0	5.4161	0
SAU	1991	4.92903	25.6061	26.6723	8.79561	0	5.4161	0
SAU	1992	4.84745	25.6432	26.7799	8.79561	0	5.4161	0
SAU	1993	4.77611	25.6136	26.8207	8.79561	0	5.4161	0
SAU	1994	5.86585	25.6285	27.0589	8.79561	0	5.4161	0
SAU	1995	6.31544	25.6861	27.3225	8.79561	0	5.4161	0
SAU	1996	6.73305	25.7922	27.4845	8.79561	0	5.4161	0
SAU	1997	6.71522	25.8353	27.5919	8.79561	0	5.4161	0
SAU	1998	6.69454	25.7137	27.6597	8.79561	0	5.4161	0
SAU	1999	6.8152	25.8109	27.7209	8.79561	0	5.4161	0
SAU	2000	7.57738	25.9703	27.8228	8.79561	0	5.4161	0
SAU	2001	7.90954	25.9382	27.9232	8.79561	0	5.4161	0
SAU	2002	8.14221	25.9703	28.0167	8.79561	0	5.4161	0
SAU	2003	8.55716	26.0985	28.138	8.79561	0	5.4161	0
SAU	2004	8.92506	26.2801	28.3016	8.79561	0	5.4161	0
SAU	2005	9.41625	26.5163	28.4578	8.79561	0	5.4161	0
SAU	2006	9.62155	26.6555	28.6434	8.79561	0	5.4161	0
SAU	2007	9.77256	26.754	28.8981	8.79561	0	5.4161	0
SAU	2008	10.3441	26.9771	29.1558	8.79561	0	5.4161	0
SAU	2009	10.0683	26.7847	29.2606	8.79561	0	5.4161	0
SAU	2010	10.4001	26.9924	29.4372	8.79561	0	5.4161	0
SAU	2011	10.8106	27.232	29.6528	8.79561	0	5.4161	0
SAU	2012	10.9141	27.3245	29.7749	8.79561	0	5.4161	0
SAU	2013	10.8874	27.3393	29.8897	8.79561	0	5.4161	0
SAU	2014	10.793	27.3513	29.9765	8.79561	0	5.4161	0
SAU	2015	10.3141	27.2064	30.0303	8.79561	0	5.4161	0
SAU	2016	10.0688	27.1925	30.0414	8.79561	0	5.4161	0
SAU	2017	10.366	27.2585	30.1278	8.79561	0	5.4161	0
SAU	2018	10.7351	27.3851	30.2417	8.79561	0	5.4161	0
SDN	1990	4.1178	23.241	26.6118	9.03623	0	5.23966	0
SDN	1991	2.07468	23.1569	26.6723	9.03623	0	5.23966	0
SDN	1992	2.22224	22.6735	26.7799	9.03623	0	5.23966	0
SDN	1993	-1.96611	22.9071	26.8207	9.03623	0	5.23966	0
SDN	1994	3.97274	23.2727	27.0589	9.03623	0	5.23966	0
SDN	1995	4.31089	23.3479	27.3225	9.03623	0	5.23966	0
SDN	1996	3.65022	22.9227	27.4845	9.03623	0	5.23966	0
SDN	1997	3.13701	23.1829	27.5919	9.03623	0	5.23966	0
SDN	1998	0.384582	23.1481	27.6597	9.03623	0	5.23966	0
SDN	1999	3.97584	23.0935	27.7209	9.03623	0	5.23966	0
SDN	2000	6.59539	23.2329	27.8228	9.03623	0	5.23966	0
SDN	2001	6.84389	23.3035	27.9232	9.03623	0	5.23966	0
SDN	2002	7.0539	23.4179	28.0167	9.03623	0	5.23966	0
SDN	2003	7.27454	23.5912	28.138	9.03623	0	5.23966	0
SDN	2004	7.44159	23.7913	28.3016	9.03623	0	5.23966	0
SDN	2005	7.86891	24.0004	28.4578	9.03623	0	5.23966	0
SDN	2006	7.57118	24.3012	28.6434	9.03623	0	5.23966	0
SDN	2007	8.32207	24.5497	28.8981	9.03623	0	5.23966	0
SDN	2008	8.74862	24.7215	29.1558	9.03623	0	5.23966	0
SDN	2009	8.44662	24.6973	29.2606	9.03623	0	5.23966	0
SDN	2010	8.803	24.9068	29.4372	9.03623	0	5.23966	0
SDN	2011	9.15941	24.9324	29.6528	9.03623	0	5.23966	0
SDN	2012	7.62086	24.9442	29.7749	9.03623	0	5.23966	0
SDN	2013	7.68276	25.0013	29.8897	9.03623	0	5.23966	0
SDN	2014	7.33633	25.1324	29.9765	9.03623	0	5.23966	0
SDN	2015	6.59593	25.2949	30.0303	9.03623	0	5.23966	0
SDN	2016	6.19287	25.2834	30.0414	9.03623	0	5.23966	0
SDN	2017	6.35609	25.5355	30.1278	9.03623	0	5.23966	0
SDN	2018	6.50733	24.4344	30.2417	9.03623	0	5.23966	0
SEN	1990	-1.46607	22.7029	26.6118	9.4184	0	2.97921	0
SEN	1991	1.39748	22.6848	26.6723	9.4184	0	2.97921	0
SEN	1992	-0.612489	22.7514	26.7799	9.4184	0	2.97921	0
SEN	1993	1.07124	22.696	26.8207	9.4184	0	2.97921	0
SEN	1994	0.327864	22.3145	27.0589	9.4184	0	2.97921	0
SEN	1995	-0.746548	22.5446	27.3225	9.4184	0	2.97921	0
SEN	1996	0.474369	22.5811	27.4845	9.4184	0	2.97921	0
SEN	1997	-0.848632	22.5016	27.5919	9.4184	0	2.97921	0
SEN	1998	-0.916291	22.5749	27.6597	9.4184	0	2.97921	0
SEN	1999	-0.619897	22.5966	27.7209	9.4184	0	2.97921	0
SEN	2000	0.425268	22.5016	27.8228	9.4184	0	2.97921	0
SEN	2001	-0.978166	22.543	27.9232	9.4184	0	2.97921	0
SEN	2002	0.0695261	22.6328	28.0167	9.4184	0	2.97921	0
SEN	2003	1.83785	22.8843	28.138	9.4184	0	2.97921	0
SEN	2004	1.37145	23.0457	28.3016	9.4184	0	2.97921	0
SEN	2005	2.01637	23.1212	28.4578	9.4184	0	2.97921	0
SEN	2006	2.23655	23.1914	28.6434	9.4184	0	2.97921	0
SEN	2007	3.1148	23.3835	28.8981	9.4184	0	2.97921	0
SEN	2008	1.58862	23.5506	29.1558	9.4184	0	2.97921	0
SEN	2009	3.73734	23.5083	29.2606	9.4184	0	2.97921	0
SEN	2010	3.934	23.5083	29.4372	9.4184	0	2.97921	0
SEN	2011	4.23167	23.6081	29.6528	9.4184	0	2.97921	0
SEN	2012	3.93643	23.6025	29.7749	9.4184	0	2.97921	0
SEN	2013	3.68213	23.6677	29.8897	9.4184	0	2.97921	0
SEN	2014	3.85238	23.7089	29.9765	9.4184	0	2.97921	0
SEN	2015	4.71653	23.6025	30.0303	9.4184	0	2.97921	0
SEN	2016	5.08482	23.6677	30.0414	9.4184	0	2.97921	0
[truncated: 379 more rows]
